# Supplementary material for: Revisiting the taxonomy and evolution of pathogenicity of the genus Leptospira through the prism of genomics
Source: PLoS Negl Trop Dis. 2019 May 23;13(5):e0007270. doi: 10.1371/journal.pntd.0007270 (PMC6532842; doi:10.1371/journal.pntd.0007270)
Supplement: S1 File — (XLSX) [file pntd.0007270.s001.xlsx]

## Sheet: Feuil2
Supplementary File 1
Each spreadsheet corresponds to ANI values of a specific Leptospira species.
REF = Strains described by the present study.
GBK = Reference strains of which the genomes were already available in GenBank.
VERIF = Genomes from GenBank.
The last spreadsheet is a compilation of our curated dataset against the missclassified genomes.

## Sheet: alexanderi
	VERIFalexanderi--56650	VERIFalexanderi--56640	VERIFalexanderi--56643	VERIFalexanderi--56159	GBKalexanderi--L60	VERIFalexanderi--L--60	VERIFalexanderi--56659
VERIFalexanderi--56650	1	0.995719	0.995705	0.995287	0.994914	0.994914	0.978739
VERIFalexanderi--56640	0.995719	1	0.99597	0.995155	0.994995	0.994995	0.978618
VERIFalexanderi--56643	0.995705	0.99597	1	0.996308	0.996058	0.996058	0.978597
VERIFalexanderi--56159	0.995287	0.995155	0.996308	1	0.999861	0.999861	0.978393
GBKalexanderi--L60	0.994914	0.994995	0.996058	0.999861	1	1	0.97786
VERIFalexanderi--L--60	0.994914	0.994995	0.996058	0.999861	1	1	0.97786
VERIFalexanderi--56659	0.978739	0.978618	0.978597	0.978393	0.97786	0.97786	1

## Sheet: alstonii
	VERIFalstonii--GWTS--1	VERIFalstonii--56667	VERIFalstonii--79601	VERIFalstonii--80-412	GBKalstonii--79601	VERIFalstonii--56668	VERIFalstonii--56661
VERIFalstonii--GWTS--1	1	0.835583	0.835478	0.835528	0.835478	0.835567	0.835449
VERIFalstonii--56667	0.835583	1	0.999717	0.999803	0.999717	0.99998	0.99321
VERIFalstonii--79601	0.835478	0.999717	1	0.999463	1	0.999751	0.993121
VERIFalstonii--80-412	0.835528	0.999803	0.999463	1	0.999504	0.999839	0.993228
GBKalstonii--79601	0.835478	0.999717	1	0.999504	1	0.999751	0.993121
VERIFalstonii--56668	0.835567	0.99998	0.999751	0.999839	0.999751	1	0.993205
VERIFalstonii--56661	0.835449	0.99321	0.993121	0.993228	0.993121	0.993205	1

## Sheet: biflexa
	VERIFbiflexa--Patoc--1--Ames	VERIFbiflexa--Patoc--1--Paris	GBKbiflexa--Patoc-1
VERIFbiflexa--Patoc--1--Ames	1	0.999932	0.999932
VERIFbiflexa--Patoc--1--Paris	0.999932	1	1
GBKbiflexa--Patoc-1	0.999932	1	1

## Sheet: borgpetersenii
	VERIFborgpetersenii--Noumea--25	VERIFborgpetersenii--200801926	VERIFborgpetersenii--BK-9	VERIFborgpetersenii--203	VERIFborgpetersenii--56670	VERIFborgpetersenii--4E	VERIFborgpetersenii--Sponselee--CDC	VERIFborgpetersenii--56604B	VERIFborgpetersenii--DSM--21538	VERIFborgpetersenii--56142	VERIFborgpetersenii--56664	VERIFborgpetersenii--NVSL--S--818	VERIFborgpetersenii--56602	VERIFborgpetersenii--LO-24	VERIFborgpetersenii--56676	VERIFborgpetersenii--Lely--607	VERIFborgpetersenii--56607	VERIFborgpetersenii--NVSL--S--1343	VERIFborgpetersenii--Sponselee	VERIFborgpetersenii--201000851	VERIFborgpetersenii--UI--09149	VERIFborgpetersenii--56613	VERIFborgpetersenii--TE--0159	VERIFborgpetersenii--56648	VERIFborgpetersenii--Muis5	VERIFborgpetersenii--56604	VERIFborgpetersenii--L550	VERIFborgpetersenii--L0864	VERIFborgpetersenii--200901868	VERIFborgpetersenii--56214	VERIFborgpetersenii--Piyasena	VERIFborgpetersenii--MK146	GBKborgpetersenii--L550	VERIFborgpetersenii--Brem--307	VERIFborgpetersenii--UI--09931	VERIFborgpetersenii--JB197	VERIFborgpetersenii--200701203	VERIFborgpetersenii--200801910	VERIFborgpetersenii--L0066	VERIFborgpetersenii--Brem--328	VERIFborgpetersenii--BK-6	VERIFborgpetersenii--BK-30
VERIFborgpetersenii--Noumea--25	1	0.994642	0.980694	0.980602	0.981655	0.999303	0.980871	0.999607	0.995334	0.994711	0.995524	0.98064	0.995496	0.999442	0.981926	0.980856	0.999603	0.980655	0.980826	0.994614	0.995272	0.981915	0.994811	0.99961	0.999572	0.999423	0.980624	0.995403	0.981632	0.994626	0.995088	0.995217	0.980624	0.994417	0.995204	0.980602	0.994313	0.999312	0.995343	0.994446	0.980667	0.980633
VERIFborgpetersenii--200801926	0.994642	1	0.980903	0.980871	0.98196	0.994723	0.981038	0.995118	0.996526	0.997699	0.996655	0.980895	0.996626	0.994806	0.982124	0.981105	0.995133	0.980831	0.981037	0.999586	0.996331	0.982119	0.997344	0.995143	0.995265	0.994814	0.980891	0.996529	0.981291	0.997555	0.996212	0.996475	0.980891	0.996564	0.996385	0.980886	0.999164	0.994834	0.996431	0.99654	0.980868	0.980879
VERIFborgpetersenii--BK-9	0.980694	0.980903	1	0.999875	0.991746	0.980689	0.999515	0.98104	0.980799	0.981007	0.980957	0.99842	0.980977	0.980789	0.992336	0.99956	0.981041	0.999901	0.999484	0.980657	0.980881	0.992335	0.981093	0.981051	0.981085	0.980759	0.99986	0.980835	0.986502	0.981115	0.980809	0.980805	0.99986	0.98078	0.980808	0.998361	0.980363	0.980794	0.980953	0.980733	0.999896	0.999908
VERIFborgpetersenii--203	0.980602	0.980871	0.999875	1	0.991735	0.980587	0.999484	0.980974	0.980749	0.981019	0.980961	0.998386	0.980974	0.980707	0.992334	0.99956	0.980991	0.999826	0.999501	0.980642	0.980803	0.992328	0.981046	0.981008	0.981051	0.980683	0.999938	0.980819	0.986472	0.98112	0.980802	0.98074	0.999938	0.980747	0.980752	0.998008	0.980318	0.980752	0.980897	0.980706	0.999843	0.999841
VERIFborgpetersenii--56670	0.981655	0.98196	0.991746	0.991735	1	0.981804	0.991802	0.982005	0.981922	0.98217	0.98202	0.991532	0.981923	0.981865	0.995943	0.991755	0.982001	0.991706	0.991788	0.981866	0.981893	0.99592	0.981976	0.98199	0.981996	0.981874	0.991716	0.981971	0.98731	0.982128	0.981825	0.981898	0.991716	0.981979	0.981949	0.991569	0.981561	0.981882	0.982035	0.981968	0.991684	0.991732
VERIFborgpetersenii--4E	0.999303	0.994723	0.980689	0.980587	0.981804	1	0.980897	0.999809	0.995426	0.994896	0.995666	0.980705	0.995593	0.999531	0.981998	0.98088	0.999801	0.980669	0.980881	0.994745	0.995345	0.981989	0.994893	0.99977	0.999676	0.999819	0.980653	0.995566	0.981473	0.994787	0.995255	0.995295	0.980653	0.994576	0.99532	0.980665	0.99436	0.999593	0.995496	0.994567	0.980683	0.980676
VERIFborgpetersenii--Sponselee--CDC	0.980871	0.981038	0.999515	0.999484	0.991802	0.980897	1	0.981277	0.981015	0.981186	0.981144	0.998283	0.981211	0.981129	0.992312	0.999671	0.981281	0.999494	0.999768	0.980911	0.981155	0.992312	0.981234	0.981311	0.98128	0.981042	0.999491	0.981072	0.986733	0.981316	0.981121	0.981061	0.999491	0.981126	0.981115	0.998268	0.980593	0.981116	0.981202	0.981132	0.999488	0.999466
VERIFborgpetersenii--56604B	0.999607	0.995118	0.98104	0.980974	0.982005	0.999809	0.981277	1	0.995673	0.995049	0.995813	0.981009	0.99575	0.999942	0.982077	0.981083	1	0.980986	0.981098	0.995135	0.995711	0.982067	0.995152	0.999962	0.999849	0.999892	0.981081	0.99571	0.981993	0.994877	0.995758	0.995655	0.981081	0.994914	0.995766	0.981042	0.994661	0.999931	0.995727	0.994989	0.98101	0.981031
VERIFborgpetersenii--DSM--21538	0.995334	0.996526	0.980799	0.980749	0.981922	0.995426	0.981015	0.995673	1	0.996578	0.99945	0.980843	0.9997	0.995558	0.982131	0.981076	0.99567	0.980838	0.981093	0.996502	0.999312	0.982121	0.996634	0.99564	0.995632	0.995471	0.980928	0.999493	0.981651	0.996567	0.999272	0.999532	0.980928	0.996113	0.99958	0.980811	0.995952	0.995538	0.999514	0.996061	0.980883	0.980873
VERIFborgpetersenii--56142	0.994711	0.997699	0.981007	0.981019	0.98217	0.994896	0.981186	0.995049	0.996578	1	0.996671	0.980999	0.996715	0.99515	0.98222	0.981277	0.995096	0.980944	0.981237	0.997717	0.996649	0.982208	0.997236	0.995095	0.995178	0.995003	0.981027	0.996666	0.981696	0.997304	0.996623	0.996646	0.981027	0.996631	0.996694	0.98101	0.997297	0.995099	0.996697	0.99657	0.980968	0.980948
VERIFborgpetersenii--56664	0.995524	0.996655	0.980957	0.980961	0.98202	0.995666	0.981144	0.995813	0.99945	0.996671	1	0.980948	0.999556	0.99576	0.982125	0.981176	0.995787	0.980991	0.981151	0.9967	0.999534	0.982122	0.996714	0.995745	0.995785	0.995683	0.981092	0.999435	0.981914	0.996662	0.999515	0.999464	0.981092	0.996262	0.999438	0.981034	0.996252	0.995742	0.999379	0.99628	0.981032	0.981013
VERIFborgpetersenii--NVSL--S--818	0.98064	0.980895	0.99842	0.998386	0.991532	0.980705	0.998283	0.981009	0.980843	0.980999	0.980948	1	0.980923	0.980739	0.992116	0.998415	0.981013	0.998471	0.998428	0.980642	0.980866	0.99213	0.980941	0.981017	0.981	0.980713	0.998406	0.980767	0.98655	0.98105	0.980801	0.980691	0.998406	0.980776	0.980736	0.999877	0.980308	0.980727	0.980924	0.980722	0.998468	0.998443
VERIFborgpetersenii--56602	0.995496	0.996626	0.980977	0.980974	0.981923	0.995593	0.981211	0.99575	0.9997	0.996715	0.999556	0.980923	1	0.99578	0.982169	0.981176	0.995803	0.980952	0.981162	0.996664	0.999441	0.982164	0.996805	0.995772	0.995844	0.995684	0.981093	0.999591	0.981922	0.996652	0.999404	0.999685	0.981093	0.996288	0.999748	0.981025	0.996216	0.995757	0.999617	0.996296	0.981007	0.980979
VERIFborgpetersenii--LO-24	0.999442	0.994806	0.980789	0.980707	0.981865	0.999531	0.981129	0.999942	0.995558	0.99515	0.99576	0.980739	0.99578	1	0.982074	0.980994	0.999935	0.980765	0.980997	0.99477	0.995441	0.982068	0.99503	0.999966	0.999859	0.999647	0.980772	0.995626	0.98166	0.994848	0.995313	0.995363	0.980772	0.99466	0.995442	0.980769	0.994282	0.999611	0.995583	0.994663	0.980774	0.980753
VERIFborgpetersenii--56676	0.981926	0.982124	0.992336	0.992334	0.995943	0.981998	0.992312	0.982077	0.982131	0.98222	0.982125	0.992116	0.982169	0.982074	1	0.992366	0.982152	0.992287	0.99231	0.982074	0.9821	0.999957	0.982051	0.982176	0.98217	0.982111	0.992274	0.982098	0.987451	0.982459	0.982144	0.982115	0.992274	0.98205	0.982093	0.99219	0.981751	0.982155	0.982257	0.982046	0.992269	0.992287
VERIFborgpetersenii--Lely--607	0.980856	0.981105	0.99956	0.99956	0.991755	0.98088	0.999671	0.981083	0.981076	0.981277	0.981176	0.998415	0.981176	0.980994	0.992366	1	0.981182	0.999536	0.99974	0.98097	0.981061	0.992343	0.981316	0.981194	0.981228	0.980976	0.999546	0.98109	0.986707	0.981362	0.981177	0.981071	0.999546	0.981092	0.981086	0.998364	0.980624	0.981008	0.981215	0.981154	0.99954	0.999526
VERIFborgpetersenii--56607	0.999603	0.995133	0.981041	0.980991	0.982001	0.999801	0.981281	1	0.99567	0.995096	0.995787	0.981013	0.995803	0.999935	0.982152	0.981182	1	0.980983	0.981096	0.995202	0.995789	0.982117	0.995172	0.999955	0.999852	0.999885	0.981073	0.995764	0.982107	0.994895	0.99579	0.995734	0.981073	0.994948	0.995807	0.980998	0.994743	0.999924	0.995767	0.995015	0.981011	0.980997
VERIFborgpetersenii--NVSL--S--1343	0.980655	0.980831	0.999901	0.999826	0.991706	0.980669	0.999494	0.980986	0.980838	0.980944	0.980991	0.998471	0.980952	0.980765	0.992287	0.999536	0.980983	1	0.999466	0.980603	0.980841	0.992312	0.981041	0.980991	0.98104	0.980707	0.999817	0.980783	0.986483	0.981091	0.980775	0.980746	0.999817	0.980749	0.980757	0.998394	0.98031	0.98072	0.980927	0.980693	0.999901	0.999897
VERIFborgpetersenii--Sponselee	0.980826	0.981037	0.999484	0.999501	0.991788	0.980881	0.999768	0.981098	0.981093	0.981237	0.981151	0.998428	0.981162	0.980997	0.99231	0.99974	0.981096	0.999466	1	0.981036	0.981173	0.992302	0.981329	0.981185	0.981248	0.98102	0.999491	0.981187	0.986866	0.981395	0.981208	0.981122	0.999491	0.981167	0.981184	0.998374	0.980669	0.981102	0.981239	0.98119	0.999471	0.999498
VERIFborgpetersenii--201000851	0.994614	0.999586	0.980657	0.980642	0.981866	0.994745	0.980911	0.995135	0.996502	0.997717	0.9967	0.980642	0.996664	0.99477	0.982074	0.98097	0.995202	0.980603	0.981036	1	0.996477	0.982071	0.997334	0.995138	0.995231	0.994761	0.980746	0.996577	0.981213	0.997562	0.996355	0.996457	0.980746	0.996493	0.996461	0.980748	0.99919	0.994821	0.996554	0.996456	0.980668	0.980695
VERIFborgpetersenii--UI--09149	0.995272	0.996331	0.980881	0.980803	0.981893	0.995345	0.981155	0.995711	0.999312	0.996649	0.999534	0.980866	0.999441	0.995441	0.9821	0.981061	0.995789	0.980841	0.981173	0.996477	1	0.982037	0.996591	0.995739	0.99576	0.995434	0.980998	0.99931	0.981686	0.996522	0.999287	0.999323	0.980998	0.99601	0.999241	0.980982	0.995928	0.995523	0.999331	0.996063	0.980994	0.980982
VERIFborgpetersenii--56613	0.981915	0.982119	0.992335	0.992328	0.99592	0.981989	0.992312	0.982067	0.982121	0.982208	0.982122	0.99213	0.982164	0.982068	0.999957	0.992343	0.982117	0.992312	0.992302	0.982071	0.982037	1	0.981985	0.982128	0.982117	0.982091	0.992273	0.982038	0.98747	0.982288	0.982103	0.982064	0.992273	0.981989	0.982015	0.992168	0.981636	0.982092	0.982169	0.981977	0.992258	0.992287
VERIFborgpetersenii--TE--0159	0.994811	0.997344	0.981093	0.981046	0.981976	0.994893	0.981234	0.995152	0.996634	0.997236	0.996714	0.980941	0.996805	0.99503	0.982051	0.981316	0.995172	0.981041	0.981329	0.997334	0.996591	0.981985	1	0.995142	0.995277	0.994962	0.981141	0.996574	0.981847	0.997354	0.996602	0.996576	0.981141	0.996834	0.996578	0.980994	0.996856	0.995005	0.99663	0.99679	0.981109	0.981124
VERIFborgpetersenii--56648	0.99961	0.995143	0.981051	0.981008	0.98199	0.99977	0.981311	0.999962	0.99564	0.995095	0.995745	0.981017	0.995772	0.999966	0.982176	0.981194	0.999955	0.980991	0.981185	0.995138	0.995739	0.982128	0.995142	1	0.999886	0.999848	0.981149	0.995719	0.981937	0.994897	0.99573	0.995681	0.981149	0.994904	0.995753	0.981069	0.994696	0.999948	0.995703	0.994998	0.981103	0.981092
VERIFborgpetersenii--Muis5	0.999572	0.995265	0.981085	0.981051	0.981996	0.999676	0.98128	0.999849	0.995632	0.995178	0.995785	0.981	0.995844	0.999859	0.98217	0.981228	0.999852	0.98104	0.981248	0.995231	0.99576	0.982117	0.995277	0.999886	1	0.999715	0.981144	0.995731	0.982023	0.994911	0.995668	0.995763	0.981144	0.995026	0.995721	0.981055	0.994764	0.999809	0.995701	0.995095	0.981094	0.981102
VERIFborgpetersenii--56604	0.999423	0.994814	0.980759	0.980683	0.981874	0.999819	0.981042	0.999892	0.995471	0.995003	0.995683	0.980713	0.995684	0.999647	0.982111	0.980976	0.999885	0.980707	0.98102	0.994761	0.995434	0.982091	0.994962	0.999848	0.999715	1	0.980748	0.995646	0.981834	0.994942	0.995443	0.995459	0.980748	0.994691	0.995418	0.980729	0.99464	0.999674	0.99561	0.994707	0.980777	0.980769
VERIFborgpetersenii--L550	0.980624	0.980891	0.99986	0.999938	0.991716	0.980653	0.999491	0.981081	0.980928	0.981027	0.981092	0.998406	0.981093	0.980772	0.992274	0.999546	0.981073	0.999817	0.999491	0.980746	0.980998	0.992273	0.981141	0.981149	0.981144	0.980748	1	0.980867	0.986587	0.981144	0.980853	0.980763	1	0.980781	0.980789	0.99798	0.980353	0.980778	0.980931	0.980712	0.999846	0.999828
VERIFborgpetersenii--L0864	0.995403	0.996529	0.980835	0.980819	0.981971	0.995566	0.981072	0.99571	0.999493	0.996666	0.999435	0.980767	0.999591	0.995626	0.982098	0.98109	0.995764	0.980783	0.981187	0.996577	0.99931	0.982038	0.996574	0.995719	0.995731	0.995646	0.980867	1	0.981998	0.996541	0.999386	0.999782	0.980887	0.996244	0.999563	0.980834	0.996093	0.9956	0.999818	0.996251	0.980831	0.980845
VERIFborgpetersenii--200901868	0.981632	0.981291	0.986502	0.986472	0.98731	0.981473	0.986733	0.981993	0.981651	0.981696	0.981914	0.98655	0.981922	0.98166	0.987451	0.986707	0.982107	0.986483	0.986866	0.981213	0.981686	0.98747	0.981847	0.981937	0.982023	0.981834	0.986587	0.981998	1	0.981819	0.981667	0.981673	0.986702	0.981808	0.981705	0.986547	0.981177	0.98181	0.982131	0.98169	0.986618	0.986637
VERIFborgpetersenii--56214	0.994626	0.997555	0.981115	0.98112	0.982128	0.994787	0.981316	0.994877	0.996567	0.997304	0.996662	0.98105	0.996652	0.994848	0.982459	0.981362	0.994895	0.981091	0.981395	0.997562	0.996522	0.982288	0.997354	0.994897	0.994911	0.994942	0.981144	0.996541	0.981819	1	0.996598	0.996521	0.981158	0.996651	0.996596	0.981038	0.997117	0.994871	0.996496	0.996588	0.981133	0.981099
VERIFborgpetersenii--Piyasena	0.995088	0.996212	0.980809	0.980802	0.981825	0.995255	0.981121	0.995758	0.999272	0.996623	0.999515	0.980801	0.999404	0.995313	0.982144	0.981177	0.99579	0.980775	0.981208	0.996355	0.999287	0.982103	0.996602	0.99573	0.995668	0.995443	0.980853	0.999386	0.981667	0.996598	1	0.999281	0.980864	0.99605	0.999163	0.980807	0.995934	0.995352	0.999336	0.995939	0.980827	0.980813
VERIFborgpetersenii--MK146	0.995217	0.996475	0.980805	0.98074	0.981898	0.995295	0.981061	0.995655	0.999532	0.996646	0.999464	0.980691	0.999685	0.995363	0.982115	0.981071	0.995734	0.980746	0.981122	0.996457	0.999323	0.982064	0.996576	0.995681	0.995763	0.995459	0.980763	0.999782	0.981673	0.996521	0.999281	1	0.9808	0.99619	0.999509	0.980747	0.99599	0.995438	0.999687	0.996138	0.980792	0.98076
GBKborgpetersenii--L550	0.980624	0.980891	0.99986	0.999938	0.991716	0.980653	0.999491	0.981081	0.980928	0.981027	0.981092	0.998406	0.981093	0.980772	0.992274	0.999546	0.981073	0.999817	0.999491	0.980746	0.980998	0.992273	0.981141	0.981149	0.981144	0.980748	1	0.980887	0.986702	0.981158	0.980864	0.9808	1	0.980781	0.980789	0.99798	0.980353	0.980778	0.980931	0.980712	0.999846	0.999828
VERIFborgpetersenii--Brem--307	0.994417	0.996564	0.98078	0.980747	0.981979	0.994576	0.981126	0.994914	0.996113	0.996631	0.996262	0.980776	0.996288	0.99466	0.98205	0.981092	0.994948	0.980749	0.981167	0.996493	0.99601	0.981989	0.996834	0.994904	0.995026	0.994691	0.980781	0.996244	0.981808	0.996651	0.99605	0.99619	0.980781	1	0.996121	0.980718	0.996141	0.994665	0.996163	0.999728	0.980758	0.980744
VERIFborgpetersenii--UI--09931	0.995204	0.996385	0.980808	0.980752	0.981949	0.99532	0.981115	0.995766	0.99958	0.996694	0.999438	0.980736	0.999748	0.995442	0.982093	0.981086	0.995807	0.980757	0.981184	0.996461	0.999241	0.982015	0.996578	0.995753	0.995721	0.995418	0.980789	0.999563	0.981705	0.996596	0.999163	0.999509	0.980789	0.996121	1	0.980781	0.995921	0.995474	0.999548	0.996095	0.980833	0.980822
VERIFborgpetersenii--JB197	0.980602	0.980886	0.998361	0.998008	0.991569	0.980665	0.998268	0.981042	0.980811	0.98101	0.981034	0.999877	0.981025	0.980769	0.99219	0.998364	0.980998	0.998394	0.998374	0.980748	0.980982	0.992168	0.980994	0.981069	0.981055	0.980729	0.99798	0.980834	0.986547	0.981038	0.980807	0.980747	0.99798	0.980718	0.980781	1	0.980307	0.980725	0.980951	0.980747	0.998416	0.998383
VERIFborgpetersenii--200701203	0.994313	0.999164	0.980363	0.980318	0.981561	0.99436	0.980593	0.994661	0.995952	0.997297	0.996252	0.980308	0.996216	0.994282	0.981751	0.980624	0.994743	0.98031	0.980669	0.99919	0.995928	0.981636	0.996856	0.994696	0.994764	0.99464	0.980353	0.996093	0.981177	0.997117	0.995934	0.99599	0.980353	0.996141	0.995921	0.980307	1	0.994398	0.996058	0.996055	0.980315	0.980348
VERIFborgpetersenii--200801910	0.999312	0.994834	0.980794	0.980752	0.981882	0.999593	0.981116	0.999931	0.995538	0.995099	0.995742	0.980727	0.995757	0.999611	0.982155	0.981008	0.999924	0.98072	0.981102	0.994821	0.995523	0.982092	0.995005	0.999948	0.999809	0.999674	0.980778	0.9956	0.98181	0.994871	0.995352	0.995438	0.980778	0.994665	0.995474	0.980725	0.994398	1	0.995553	0.994735	0.980825	0.980792
VERIFborgpetersenii--L0066	0.995343	0.996431	0.980953	0.980897	0.982035	0.995496	0.981202	0.995727	0.999514	0.996697	0.999379	0.980924	0.999617	0.995583	0.982257	0.981215	0.995767	0.980927	0.981239	0.996554	0.999331	0.982169	0.99663	0.995703	0.995701	0.99561	0.980931	0.999818	0.982131	0.996496	0.999336	0.999687	0.980931	0.996163	0.999548	0.980951	0.996058	0.995553	1	0.996193	0.981042	0.981004
VERIFborgpetersenii--Brem--328	0.994446	0.99654	0.980733	0.980706	0.981968	0.994567	0.981132	0.994989	0.996061	0.99657	0.99628	0.980722	0.996296	0.994663	0.982046	0.981154	0.995015	0.980693	0.98119	0.996456	0.996063	0.981977	0.99679	0.994998	0.995095	0.994707	0.980712	0.996251	0.98169	0.996588	0.995939	0.996138	0.980712	0.999728	0.996095	0.980747	0.996055	0.994735	0.996193	1	0.980769	0.980788
VERIFborgpetersenii--BK-6	0.980667	0.980868	0.999896	0.999843	0.991684	0.980683	0.999488	0.98101	0.980883	0.980968	0.981032	0.998468	0.981007	0.980774	0.992269	0.99954	0.981011	0.999901	0.999471	0.980668	0.980994	0.992258	0.981109	0.981103	0.981094	0.980777	0.999846	0.980831	0.986618	0.981133	0.980827	0.980792	0.999846	0.980758	0.980833	0.998416	0.980315	0.980825	0.981042	0.980769	1	0.99989
VERIFborgpetersenii--BK-30	0.980633	0.980879	0.999908	0.999841	0.991732	0.980676	0.999466	0.981031	0.980873	0.980948	0.981013	0.998443	0.980979	0.980753	0.992287	0.999526	0.980997	0.999897	0.999498	0.980695	0.980982	0.992287	0.981124	0.981092	0.981102	0.980769	0.999828	0.980845	0.986637	0.981099	0.980813	0.98076	0.999828	0.980744	0.980822	0.998383	0.980348	0.980792	0.981004	0.980788	0.99989	1

## Sheet: broomii
	GBKbroomii--5399	VERIFbroomii--5399
GBKbroomii--5399	1	1
VERIFbroomii--5399	1	1

## Sheet: fainei
	GBKfainei--BUT-6	VERIFfainei--BUT--6
GBKfainei--BUT-6	1	1
VERIFfainei--BUT--6	1	1

## Sheet: inadai
	VERIFinadai--10	VERIFinadai--M34--99	GBKinadai--10
VERIFinadai--10	1	0.999526	1
VERIFinadai--M34--99	0.999526	1	0.999514
GBKinadai--10	1	0.999514	1

## Sheet: interrogans
	VERIFinterrogans--Fiocruz--LV4173	VERIFinterrogans--Fiocruz--LV2933	VERIFinterrogans--Fiocruz--LV2763	VERIFinterrogans--56656	VERIFinterrogans--CSL10083	VERIFinterrogans--2006006971	VERIFinterrogans--2001025091	VERIFinterrogans--M776_fur_mutant	VERIFinterrogans--200040	VERIFinterrogans--56609B	VERIFinterrogans--2002009669	VERIFinterrogans--20046	VERIFinterrogans--Fiocruz--LV3879	VERIFinterrogans--Sri--Lanka--39	VERIFinterrogans--Fiocruz--LV2767	VERIFinterrogans--Sri--Lanka--14	VERIFinterrogans--L495	VERIFinterrogans--56627	VERIFinterrogans--Fiocruz--LV4212	VERIFinterrogans--Fiocruz--LV239	VERIFinterrogans--200509	VERIFinterrogans--2002000623	VERIFinterrogans--A75	VERIFinterrogans--CMCC-1	VERIFinterrogans--56630	VERIFinterrogans--Naam	VERIFinterrogans--Fiocruz--LV256	VERIFinterrogans--Sri--Lanka--30	VERIFinterrogans--Fiocruz--LV3096	VERIFinterrogans--Fiocruz--LV3094	VERIFinterrogans--P2655	VERIFinterrogans--LT2148	VERIFinterrogans--Verdun--LP	VERIFinterrogans--H30H0728	VERIFinterrogans--Fiocruz--LV2790	VERIFinterrogans--Fiocruz--LV2825	VERIFinterrogans--TE--1992	VERIFinterrogans--56653	VERIFinterrogans--G30	VERIFinterrogans--Fiocruz--LV3737	VERIFinterrogans--2006006973	VERIFinterrogans--56137	VERIFinterrogans--2006006959	VERIFinterrogans--56666	VERIFinterrogans--Fiocruz--LV3726	VERIFinterrogans--G32	VERIFinterrogans--Fiocruz--R154	VERIFinterrogans--Fiocruz--LV2948	VERIFinterrogans--200701872
VERIFinterrogans--Fiocruz--LV4173	1	0.999486	0.999483	0.990563	0.985691	0.991207	0.999498	0.984385	0.985907	0.990658	0.999472	0.985541	0.999463	0.991943	0.999562	0.989698	0.984012	0.991017	0.999515	0.999508	0.990833	0.990578	0.985826	0.991865	0.985701	0.992155	0.999538	0.991456	0.99946	0.999463	0.986065	0.990283	0.999562	0.992932	0.999507	0.999506	0.990856	0.990285	0.992939	0.999535	0.992314	0.992367	0.990835	0.992903	0.999179	0.992957	0.999444	0.999451	0.991034
VERIFinterrogans--Fiocruz--LV2933	0.999486	1	0.999586	0.990598	0.985996	0.991256	0.999566	0.98457	0.985989	0.99075	0.999412	0.985818	0.999581	0.992215	0.999528	0.989955	0.984341	0.991128	0.999457	0.99968	0.990939	0.990759	0.986053	0.991862	0.985745	0.992162	0.999442	0.991757	0.999604	0.999552	0.986257	0.990409	0.999456	0.992857	0.999533	0.999638	0.99094	0.99035	0.992845	0.999664	0.992394	0.992474	0.990888	0.992844	0.999194	0.992858	0.999484	0.99956	0.99125
VERIFinterrogans--Fiocruz--LV2763	0.999483	0.999586	1	0.990638	0.986008	0.991231	0.999562	0.984667	0.98592	0.990763	0.99941	0.985843	0.999613	0.992126	0.999731	0.989822	0.984393	0.991088	0.999498	0.99959	0.990899	0.990603	0.986035	0.991877	0.985727	0.992246	0.999511	0.991686	0.999548	0.999583	0.986283	0.990226	0.999618	0.99283	0.999763	0.999542	0.990874	0.990454	0.992794	0.99958	0.992383	0.992469	0.990877	0.992767	0.999139	0.992832	0.999552	0.999623	0.991162
VERIFinterrogans--56656	0.990563	0.990598	0.990638	1	0.988271	0.989908	0.990658	0.983945	0.987807	0.98992	0.990641	0.987624	0.990627	0.990147	0.990668	0.988789	0.983703	0.98999	0.990562	0.990654	0.990091	0.989001	0.988255	0.990127	0.988117	0.989969	0.990489	0.989488	0.990634	0.990641	0.988379	0.988911	0.990551	0.990443	0.990645	0.990629	0.989403	0.989207	0.990585	0.990696	0.99003	0.990335	0.989402	0.990477	0.99031	0.990423	0.990627	0.990672	0.988726
VERIFinterrogans--CSL10083	0.985691	0.985996	0.986008	0.988271	1	0.988219	0.986103	0.981979	0.995555	0.988181	0.98584	0.995921	0.985967	0.985936	0.985978	0.985893	0.981819	0.987454	0.985836	0.986091	0.988065	0.984965	0.995576	0.987963	0.997793	0.985953	0.985787	0.985846	0.986134	0.986029	0.995683	0.985183	0.98572	0.98581	0.986006	0.986085	0.986528	0.985879	0.985838	0.986128	0.985612	0.985843	0.985433	0.985777	0.985912	0.985801	0.986035	0.986072	0.985258
VERIFinterrogans--2006006971	0.991207	0.991256	0.991231	0.989908	0.988219	1	0.991274	0.98395	0.987642	0.991157	0.991195	0.987648	0.991303	0.990802	0.991261	0.989366	0.983788	0.990771	0.991292	0.991285	0.990354	0.989044	0.988113	0.990594	0.987959	0.991044	0.991148	0.990408	0.991256	0.99128	0.98824	0.988799	0.991177	0.991212	0.991259	0.991301	0.989989	0.989279	0.9913	0.991326	0.990802	0.991047	0.989318	0.99124	0.991004	0.991241	0.991249	0.991264	0.989775
VERIFinterrogans--2001025091	0.999498	0.999566	0.999562	0.990658	0.986103	0.991274	1	0.984561	0.986029	0.990737	0.999467	0.985958	0.999651	0.992171	0.999594	0.989958	0.984317	0.991069	0.999554	0.999676	0.990927	0.990755	0.98618	0.991869	0.985815	0.992217	0.999497	0.99173	0.999546	0.999583	0.986327	0.990325	0.999577	0.992864	0.999509	0.999606	0.990999	0.990437	0.992882	0.999622	0.992394	0.992524	0.990944	0.992884	0.999139	0.992895	0.999584	0.999572	0.991192
VERIFinterrogans--M776_fur_mutant	0.984385	0.98457	0.984667	0.983945	0.981979	0.98395	0.984561	1	0.981644	0.983303	0.984548	0.981328	0.984587	0.984614	0.984666	0.983472	0.999423	0.984083	0.98442	0.984647	0.984004	0.985015	0.982154	0.984039	0.981687	0.98447	0.984575	0.983901	0.984605	0.98468	0.982398	0.985066	0.984512	0.984707	0.984609	0.984674	0.983905	0.984385	0.984745	0.984618	0.984606	0.984814	0.984566	0.98464	0.984425	0.984698	0.984571	0.984699	0.983751
VERIFinterrogans--200040	0.985907	0.985989	0.98592	0.987807	0.995555	0.987642	0.986029	0.981644	1	0.988178	0.985956	0.995709	0.985933	0.98562	0.985952	0.985312	0.981351	0.986796	0.985829	0.986044	0.987243	0.984633	0.995906	0.987748	0.995982	0.985681	0.985973	0.985422	0.986063	0.986004	0.995999	0.98487	0.985904	0.985738	0.985973	0.985989	0.985969	0.985409	0.985882	0.986056	0.985405	0.985045	0.984755	0.985731	0.985881	0.985756	0.985972	0.986039	0.984827
VERIFinterrogans--56609B	0.990658	0.99075	0.990763	0.98992	0.988181	0.991157	0.990737	0.983303	0.988178	1	0.99064	0.987439	0.990739	0.990588	0.990836	0.98911	0.98319	0.990262	0.990723	0.990858	0.990198	0.989454	0.988186	0.990909	0.987927	0.99061	0.990567	0.990121	0.990759	0.99075	0.988433	0.989312	0.990677	0.990779	0.990736	0.990821	0.989771	0.989257	0.990764	0.990788	0.990681	0.991029	0.989267	0.990744	0.990515	0.990738	0.990711	0.990767	0.989794
VERIFinterrogans--2002009669	0.999472	0.999412	0.99941	0.990641	0.98584	0.991195	0.999467	0.984548	0.985956	0.99064	1	0.985848	0.99944	0.992017	0.999447	0.989911	0.984195	0.991115	0.999504	0.999463	0.990765	0.990593	0.986082	0.991951	0.985827	0.992158	0.999507	0.991632	0.999438	0.999477	0.986139	0.99024	0.99951	0.992746	0.9995	0.999502	0.99095	0.990367	0.992751	0.999501	0.992398	0.992406	0.990881	0.992746	0.999239	0.992766	0.999442	0.999391	0.991125
VERIFinterrogans--20046	0.985541	0.985818	0.985843	0.987624	0.995921	0.987648	0.985958	0.981328	0.995709	0.987439	0.985848	1	0.985837	0.985414	0.985806	0.98552	0.981065	0.986965	0.985608	0.985821	0.987358	0.983895	0.995877	0.987506	0.996652	0.98529	0.985603	0.985295	0.985889	0.985919	0.996065	0.984253	0.985375	0.985321	0.985864	0.985805	0.985567	0.985527	0.985425	0.98586	0.985007	0.984911	0.984877	0.985321	0.985657	0.985372	0.985839	0.985911	0.984586
VERIFinterrogans--Fiocruz--LV3879	0.999463	0.999581	0.999613	0.990627	0.985967	0.991303	0.999651	0.984587	0.985933	0.990739	0.99944	0.985837	1	0.992168	0.999636	0.989901	0.984409	0.991109	0.999491	0.999658	0.99094	0.99075	0.986147	0.991854	0.985778	0.99223	0.999505	0.991627	0.99964	0.999673	0.986353	0.990381	0.999635	0.992782	0.999693	0.99958	0.990915	0.990356	0.992804	0.999659	0.992361	0.992533	0.990932	0.992764	0.999098	0.992796	0.9997	0.999672	0.99125
VERIFinterrogans--Sri--Lanka--39	0.991943	0.992215	0.992126	0.990147	0.985936	0.990802	0.992171	0.984614	0.98562	0.990588	0.992017	0.985414	0.992168	1	0.99206	0.990365	0.984312	0.990895	0.99192	0.992172	0.990613	0.990919	0.986086	0.991218	0.985752	0.993293	0.991943	0.99671	0.992103	0.992095	0.986314	0.990523	0.991978	0.992362	0.992103	0.992205	0.990415	0.989938	0.99257	0.992171	0.992651	0.992272	0.990446	0.992355	0.991834	0.992407	0.992159	0.992169	0.997178
VERIFinterrogans--Fiocruz--LV2767	0.999562	0.999528	0.999731	0.990668	0.985978	0.991261	0.999594	0.984666	0.985952	0.990836	0.999447	0.985806	0.999636	0.99206	1	0.989871	0.984386	0.991127	0.999594	0.999614	0.99097	0.990662	0.986074	0.991944	0.985675	0.992252	0.999547	0.991708	0.999566	0.99959	0.98633	0.990327	0.999721	0.992893	0.999805	0.999611	0.990972	0.990523	0.992836	0.999605	0.992357	0.99246	0.990993	0.992836	0.999294	0.992894	0.999619	0.999667	0.991134
VERIFinterrogans--Sri--Lanka--14	0.989698	0.989955	0.989822	0.988789	0.985893	0.989366	0.989958	0.983472	0.985312	0.98911	0.989911	0.98552	0.989901	0.990365	0.989871	1	0.98332	0.989092	0.989838	0.990016	0.989047	0.988892	0.986154	0.989357	0.985727	0.990181	0.989782	0.990553	0.98998	0.990081	0.986261	0.988517	0.989759	0.990144	0.989902	0.990005	0.98898	0.988675	0.990305	0.990153	0.990118	0.990358	0.988793	0.990183	0.989741	0.99014	0.990051	0.989982	0.989615
VERIFinterrogans--L495	0.984012	0.984341	0.984393	0.983703	0.981819	0.983788	0.984317	0.999423	0.981351	0.98319	0.984195	0.981065	0.984409	0.984312	0.984386	0.98332	1	0.983707	0.984154	0.984448	0.983649	0.984484	0.98179	0.983778	0.981666	0.984052	0.984251	0.983555	0.98448	0.984506	0.982091	0.984796	0.984049	0.984494	0.984367	0.984455	0.983362	0.984115	0.984564	0.984541	0.984142	0.984507	0.984247	0.984458	0.984215	0.984466	0.984421	0.984538	0.983484
VERIFinterrogans--56627	0.991017	0.991128	0.991088	0.98999	0.987454	0.990771	0.991069	0.984083	0.986796	0.990262	0.991115	0.986965	0.991109	0.990895	0.991127	0.989092	0.983707	1	0.991166	0.991245	0.992998	0.989484	0.987247	0.990491	0.987366	0.990971	0.991102	0.990337	0.99118	0.991136	0.987625	0.989492	0.99102	0.991182	0.991169	0.991177	0.990041	0.989713	0.991335	0.991204	0.990775	0.99081	0.989757	0.991214	0.990937	0.991206	0.991082	0.991168	0.989387
VERIFinterrogans--Fiocruz--LV4212	0.999515	0.999457	0.999498	0.990562	0.985836	0.991292	0.999554	0.98442	0.985829	0.990723	0.999504	0.985608	0.999491	0.99192	0.999594	0.989838	0.984154	0.991166	1	0.99952	0.990849	0.990564	0.985884	0.991904	0.985679	0.992139	0.999523	0.991667	0.999463	0.999489	0.98606	0.990196	0.999559	0.99289	0.999552	0.999538	0.990918	0.990411	0.992912	0.999596	0.992463	0.992475	0.990939	0.992911	0.99924	0.992901	0.999469	0.999486	0.991086
VERIFinterrogans--Fiocruz--LV239	0.999508	0.99968	0.99959	0.990654	0.986091	0.991285	0.999676	0.984647	0.986044	0.990858	0.999463	0.985821	0.999658	0.992172	0.999614	0.990016	0.984448	0.991245	0.99952	1	0.990976	0.99081	0.986155	0.992013	0.985809	0.992313	0.999514	0.99177	0.999694	0.99963	0.986373	0.990392	0.999567	0.993005	0.999614	0.999682	0.991018	0.990542	0.992958	0.999755	0.992515	0.992531	0.990881	0.992922	0.999194	0.992999	0.999572	0.999666	0.991298
VERIFinterrogans--200509	0.990833	0.990939	0.990899	0.990091	0.988065	0.990354	0.990927	0.984004	0.987243	0.990198	0.990765	0.987358	0.99094	0.990613	0.99097	0.989047	0.983649	0.992998	0.990849	0.990976	1	0.98911	0.987534	0.990335	0.987913	0.990765	0.990821	0.990233	0.990989	0.990903	0.987968	0.988557	0.990687	0.991114	0.990846	0.99084	0.989835	0.989314	0.99117	0.990907	0.990466	0.990938	0.989722	0.991078	0.990581	0.991128	0.9908	0.990848	0.989596
VERIFinterrogans--2002000623	0.990578	0.990759	0.990603	0.989001	0.984965	0.989044	0.990755	0.985015	0.984633	0.989454	0.990593	0.983895	0.99075	0.990919	0.990662	0.988892	0.984484	0.989484	0.990564	0.99081	0.98911	1	0.984703	0.990086	0.984592	0.990565	0.990654	0.98974	0.990813	0.990891	0.984984	0.996947	0.990448	0.991068	0.990698	0.990751	0.989537	0.989409	0.991144	0.990814	0.990802	0.990953	0.989871	0.991052	0.990345	0.991057	0.990776	0.990695	0.9893
VERIFinterrogans--A75	0.985826	0.986053	0.986035	0.988255	0.995576	0.988113	0.98618	0.982154	0.995906	0.988186	0.986082	0.995877	0.986147	0.986086	0.986074	0.986154	0.98179	0.987247	0.985884	0.986155	0.987534	0.984703	1	0.987872	0.996189	0.985905	0.98613	0.985977	0.986249	0.986184	0.999701	0.985243	0.985875	0.985668	0.986139	0.986141	0.986157	0.985852	0.985864	0.986191	0.985476	0.985889	0.985052	0.985625	0.98602	0.985661	0.986167	0.986227	0.984934
VERIFinterrogans--CMCC-1	0.991865	0.991862	0.991877	0.990127	0.987963	0.990594	0.991869	0.984039	0.987748	0.990909	0.991951	0.987506	0.991854	0.991218	0.991944	0.989357	0.983778	0.990491	0.991904	0.992013	0.990335	0.990086	0.987872	1	0.987962	0.990912	0.991939	0.990642	0.992064	0.991951	0.988153	0.9898	0.991948	0.991709	0.991977	0.991956	0.990329	0.989543	0.991841	0.992034	0.991521	0.991728	0.989974	0.991655	0.991773	0.991722	0.991899	0.991974	0.990457
VERIFinterrogans--56630	0.985701	0.985745	0.985727	0.988117	0.997793	0.987959	0.985815	0.981687	0.995982	0.987927	0.985827	0.996652	0.985778	0.985752	0.985675	0.985727	0.981666	0.987366	0.985679	0.985809	0.987913	0.984592	0.996189	0.987962	1	0.98578	0.985788	0.98565	0.985837	0.985823	0.996375	0.984837	0.985583	0.985452	0.985755	0.985759	0.986136	0.98551	0.985547	0.98583	0.98536	0.985434	0.985113	0.985406	0.985771	0.985483	0.985754	0.985852	0.984914
VERIFinterrogans--Naam	0.992155	0.992162	0.992246	0.989969	0.985953	0.991044	0.992217	0.98447	0.985681	0.99061	0.992158	0.98529	0.99223	0.993293	0.992252	0.990181	0.984052	0.990971	0.992139	0.992313	0.990765	0.990565	0.985905	0.990912	0.98578	1	0.992173	0.992527	0.992254	0.992269	0.986057	0.990459	0.992134	0.992708	0.992274	0.992277	0.990701	0.990232	0.992833	0.992308	0.992471	0.992404	0.990445	0.99274	0.991841	0.992768	0.992254	0.992217	0.992195
VERIFinterrogans--Fiocruz--LV256	0.999538	0.999442	0.999511	0.990489	0.985787	0.991148	0.999497	0.984575	0.985973	0.990567	0.999507	0.985603	0.999505	0.991943	0.999547	0.989782	0.984251	0.991102	0.999523	0.999514	0.990821	0.990654	0.98613	0.991939	0.985788	0.992173	1	0.991613	0.999534	0.99951	0.986193	0.990187	0.999596	0.992823	0.999583	0.999478	0.990966	0.990274	0.992825	0.999546	0.992318	0.99246	0.990868	0.992824	0.999253	0.992846	0.999519	0.999482	0.991098
VERIFinterrogans--Sri--Lanka--30	0.991456	0.991757	0.991686	0.989488	0.985846	0.990408	0.99173	0.983901	0.985422	0.990121	0.991632	0.985295	0.991627	0.99671	0.991708	0.990553	0.983555	0.990337	0.991667	0.99177	0.990233	0.98974	0.985977	0.990642	0.98565	0.992527	0.991613	1	0.991672	0.99175	0.986207	0.989265	0.991701	0.99186	0.991782	0.991761	0.98995	0.989475	0.992091	0.991807	0.992003	0.99193	0.989846	0.991765	0.991306	0.991899	0.991731	0.991728	0.995828
VERIFinterrogans--Fiocruz--LV3096	0.99946	0.999604	0.999548	0.990634	0.986134	0.991256	0.999546	0.984605	0.986063	0.990759	0.999438	0.985889	0.99964	0.992103	0.999566	0.98998	0.98448	0.99118	0.999463	0.999694	0.990989	0.990813	0.986249	0.992064	0.985837	0.992254	0.999534	0.991672	1	0.999633	0.986358	0.990455	0.999516	0.992995	0.999607	0.999652	0.990977	0.990379	0.992944	0.999716	0.992535	0.992539	0.990913	0.992918	0.999213	0.992997	0.9996	0.999644	0.991133
VERIFinterrogans--Fiocruz--LV3094	0.999463	0.999552	0.999583	0.990641	0.986029	0.99128	0.999583	0.98468	0.986004	0.99075	0.999477	0.985919	0.999673	0.992095	0.99959	0.990081	0.984506	0.991136	0.999489	0.99963	0.990903	0.990891	0.986184	0.991951	0.985823	0.992269	0.99951	0.99175	0.999633	1	0.98629	0.990506	0.999608	0.992857	0.999653	0.999587	0.991073	0.990404	0.99284	0.999651	0.992459	0.992577	0.990897	0.992823	0.999196	0.992895	0.999668	0.999674	0.991171
VERIFinterrogans--P2655	0.986065	0.986257	0.986283	0.988379	0.995683	0.98824	0.986327	0.982398	0.995999	0.988433	0.986139	0.996065	0.986353	0.986314	0.98633	0.986261	0.982091	0.987625	0.98606	0.986373	0.987968	0.984984	0.999701	0.988153	0.996375	0.986057	0.986193	0.986207	0.986358	0.98629	1	0.985293	0.986142	0.985892	0.986402	0.986285	0.986591	0.98596	0.986042	0.986383	0.985779	0.986067	0.985231	0.98585	0.986189	0.985912	0.986358	0.986386	0.985225
VERIFinterrogans--LT2148	0.990283	0.990409	0.990226	0.988911	0.985183	0.988799	0.990325	0.985066	0.98487	0.989312	0.99024	0.984253	0.990381	0.990523	0.990327	0.988517	0.984796	0.989492	0.990196	0.990392	0.988557	0.996947	0.985243	0.9898	0.984837	0.990459	0.990187	0.989265	0.990455	0.990506	0.985293	1	0.990064	0.990778	0.990344	0.990293	0.989605	0.98931	0.990818	0.990434	0.990479	0.990636	0.989935	0.990693	0.990075	0.990722	0.990292	0.990231	0.989638
VERIFinterrogans--Verdun--LP	0.999562	0.999456	0.999618	0.990551	0.98572	0.991177	0.999577	0.984512	0.985904	0.990677	0.99951	0.985375	0.999635	0.991978	0.999721	0.989759	0.984049	0.99102	0.999559	0.999567	0.990687	0.990448	0.985875	0.991948	0.985583	0.992134	0.999596	0.991701	0.999516	0.999608	0.986142	0.990064	1	0.992818	0.999655	0.999576	0.99072	0.990379	0.992817	0.9996	0.992354	0.992365	0.990872	0.992773	0.999223	0.992832	0.999616	0.99958	0.990899
VERIFinterrogans--H30H0728	0.992932	0.992857	0.99283	0.990443	0.98581	0.991212	0.992864	0.984707	0.985738	0.990779	0.992746	0.985321	0.992782	0.992362	0.992893	0.990144	0.984494	0.991182	0.99289	0.993005	0.991114	0.991068	0.985668	0.991709	0.985452	0.992708	0.992823	0.99186	0.992995	0.992857	0.985892	0.990778	0.992818	1	0.992883	0.992953	0.991212	0.990599	0.999927	0.99297	0.99275	0.992994	0.991089	0.999809	0.992542	0.999938	0.99289	0.992862	0.991465
VERIFinterrogans--Fiocruz--LV2790	0.999507	0.999533	0.999763	0.990645	0.986006	0.991259	0.999509	0.984609	0.985973	0.990736	0.9995	0.985864	0.999693	0.992103	0.999805	0.989902	0.984367	0.991169	0.999552	0.999614	0.990846	0.990698	0.986139	0.991977	0.985755	0.992274	0.999583	0.991782	0.999607	0.999653	0.986402	0.990344	0.999655	0.992883	1	0.999592	0.990998	0.990367	0.992824	0.999619	0.992434	0.992577	0.990982	0.992802	0.99926	0.99282	0.999625	0.99964	0.991162
VERIFinterrogans--Fiocruz--LV2825	0.999506	0.999638	0.999542	0.990629	0.986085	0.991301	0.999606	0.984674	0.985989	0.990821	0.999502	0.985805	0.99958	0.992205	0.999611	0.990005	0.984455	0.991177	0.999538	0.999682	0.99084	0.990751	0.986141	0.991956	0.985759	0.992277	0.999478	0.991761	0.999652	0.999587	0.986285	0.990293	0.999576	0.992953	0.999592	1	0.990929	0.990487	0.992901	0.999627	0.992451	0.992515	0.990971	0.992923	0.999197	0.992915	0.999614	0.999591	0.991135
VERIFinterrogans--TE--1992	0.990856	0.99094	0.990874	0.989403	0.986528	0.989989	0.990999	0.983905	0.985969	0.989771	0.99095	0.985567	0.990915	0.990415	0.990972	0.98898	0.983362	0.990041	0.990918	0.991018	0.989835	0.989537	0.986157	0.990329	0.986136	0.990701	0.990966	0.98995	0.990977	0.991073	0.986591	0.989605	0.99072	0.991212	0.990998	0.990929	1	0.989795	0.991366	0.991073	0.9909	0.990892	0.989925	0.991232	0.990782	0.991191	0.99101	0.991045	0.98944
VERIFinterrogans--56653	0.990285	0.99035	0.990454	0.989207	0.985879	0.989279	0.990437	0.984385	0.985409	0.989257	0.990367	0.985527	0.990356	0.989938	0.990523	0.988675	0.984115	0.989713	0.990411	0.990542	0.989314	0.989409	0.985852	0.989543	0.98551	0.990232	0.990274	0.989475	0.990379	0.990404	0.98596	0.98931	0.990379	0.990599	0.990367	0.990487	0.989795	1	0.990771	0.990513	0.990186	0.990543	0.989739	0.990656	0.990212	0.99064	0.990508	0.990498	0.988911
VERIFinterrogans--G30	0.992939	0.992845	0.992794	0.990585	0.985838	0.9913	0.992882	0.984745	0.985882	0.990764	0.992751	0.985425	0.992804	0.99257	0.992836	0.990305	0.984564	0.991335	0.992912	0.992958	0.99117	0.991144	0.985864	0.991841	0.985547	0.992833	0.992825	0.992091	0.992944	0.99284	0.986042	0.990818	0.992817	0.999927	0.992824	0.992901	0.991366	0.990771	1	0.992944	0.992852	0.993128	0.99121	0.999814	0.992644	0.999983	0.992856	0.992947	0.991703
VERIFinterrogans--Fiocruz--LV3737	0.999535	0.999664	0.99958	0.990696	0.986128	0.991326	0.999622	0.984618	0.986056	0.990788	0.999501	0.98586	0.999659	0.992171	0.999605	0.990153	0.984541	0.991204	0.999596	0.999755	0.990907	0.990814	0.986191	0.992034	0.98583	0.992308	0.999546	0.991807	0.999716	0.999651	0.986383	0.990434	0.9996	0.99297	0.999619	0.999627	0.991073	0.990513	0.992944	1	0.992541	0.99262	0.990948	0.992914	0.999246	0.992911	0.999587	0.999615	0.9912
VERIFinterrogans--2006006973	0.992314	0.992394	0.992383	0.99003	0.985612	0.990802	0.992394	0.984606	0.985405	0.990681	0.992398	0.985007	0.992361	0.992651	0.992357	0.990118	0.984142	0.990775	0.992463	0.992515	0.990466	0.990802	0.985476	0.991521	0.98536	0.992471	0.992318	0.992003	0.992535	0.992459	0.985779	0.990479	0.992354	0.99275	0.992434	0.992451	0.9909	0.990186	0.992852	0.992541	1	0.993532	0.990714	0.992779	0.992239	0.992818	0.992462	0.992527	0.991433
VERIFinterrogans--56137	0.992367	0.992474	0.992469	0.990335	0.985843	0.991047	0.992524	0.984814	0.985045	0.991029	0.992406	0.984911	0.992533	0.992272	0.99246	0.990358	0.984507	0.99081	0.992475	0.992531	0.990938	0.990953	0.985889	0.991728	0.985434	0.992404	0.99246	0.99193	0.992539	0.992577	0.986067	0.990636	0.992365	0.992994	0.992577	0.992515	0.990892	0.990543	0.993128	0.99262	0.993532	1	0.990741	0.993023	0.992226	0.993001	0.992454	0.992538	0.991032
VERIFinterrogans--2006006959	0.990835	0.990888	0.990877	0.989402	0.985433	0.989318	0.990944	0.984566	0.984755	0.989267	0.990881	0.984877	0.990932	0.990446	0.990993	0.988793	0.984247	0.989757	0.990939	0.990881	0.989722	0.989871	0.985052	0.989974	0.985113	0.990445	0.990868	0.989846	0.990913	0.990897	0.985231	0.989935	0.990872	0.991089	0.990982	0.990971	0.989925	0.989739	0.99121	0.990948	0.990714	0.990741	1	0.991207	0.990627	0.991189	0.990821	0.990931	0.989445
VERIFinterrogans--56666	0.992903	0.992844	0.992767	0.990477	0.985777	0.99124	0.992884	0.98464	0.985731	0.990744	0.992746	0.985321	0.992764	0.992355	0.992836	0.990183	0.984458	0.991214	0.992911	0.992922	0.991078	0.991052	0.985625	0.991655	0.985406	0.99274	0.992824	0.991765	0.992918	0.992823	0.98585	0.990693	0.992773	0.999809	0.992802	0.992923	0.991232	0.990656	0.999814	0.992914	0.992779	0.993023	0.991207	1	0.992653	0.999838	0.992805	0.992874	0.991403
VERIFinterrogans--Fiocruz--LV3726	0.999179	0.999194	0.999139	0.99031	0.985912	0.991004	0.999139	0.984425	0.985881	0.990515	0.999239	0.985657	0.999098	0.991834	0.999294	0.989741	0.984215	0.990937	0.99924	0.999194	0.990581	0.990345	0.98602	0.991773	0.985771	0.991841	0.999253	0.991306	0.999213	0.999196	0.986189	0.990075	0.999223	0.992542	0.99926	0.999197	0.990782	0.990212	0.992644	0.999246	0.992239	0.992226	0.990627	0.992653	1	0.992655	0.999104	0.999183	0.990815
VERIFinterrogans--G32	0.992957	0.992858	0.992832	0.990423	0.985801	0.991241	0.992895	0.984698	0.985756	0.990738	0.992766	0.985372	0.992796	0.992407	0.992894	0.99014	0.984466	0.991206	0.992901	0.992999	0.991128	0.991057	0.985661	0.991722	0.985483	0.992768	0.992846	0.991899	0.992997	0.992895	0.985912	0.990722	0.992832	0.999938	0.99282	0.992915	0.991191	0.99064	0.999983	0.992911	0.992818	0.993001	0.991189	0.999838	0.992655	1	0.99296	0.992916	0.991542
VERIFinterrogans--Fiocruz--R154	0.999444	0.999484	0.999552	0.990627	0.986035	0.991249	0.999584	0.984571	0.985972	0.990711	0.999442	0.985839	0.9997	0.992159	0.999619	0.990051	0.984421	0.991082	0.999469	0.999572	0.9908	0.990776	0.986167	0.991899	0.985754	0.992254	0.999519	0.991731	0.9996	0.999668	0.986358	0.990292	0.999616	0.99289	0.999625	0.999614	0.99101	0.990508	0.992856	0.999587	0.992462	0.992454	0.990821	0.992805	0.999104	0.99296	1	0.999685	0.991242
VERIFinterrogans--Fiocruz--LV2948	0.999451	0.99956	0.999623	0.990672	0.986072	0.991264	0.999572	0.984699	0.986039	0.990767	0.999391	0.985911	0.999672	0.992169	0.999667	0.989982	0.984538	0.991168	0.999486	0.999666	0.990848	0.990695	0.986227	0.991974	0.985852	0.992217	0.999482	0.991728	0.999644	0.999674	0.986386	0.990231	0.99958	0.992862	0.99964	0.999591	0.991045	0.990498	0.992947	0.999615	0.992527	0.992538	0.990931	0.992874	0.999183	0.992916	0.999685	1	0.991372
VERIFinterrogans--200701872	0.991034	0.99125	0.991162	0.988726	0.985258	0.989775	0.991192	0.983751	0.984827	0.989794	0.991125	0.984586	0.99125	0.997178	0.991134	0.989615	0.983484	0.989387	0.991086	0.991298	0.989596	0.9893	0.984934	0.990457	0.984914	0.992195	0.991098	0.995828	0.991133	0.991171	0.985225	0.989638	0.990899	0.991465	0.991162	0.991135	0.98944	0.988911	0.991703	0.9912	0.991433	0.991032	0.989445	0.991403	0.990815	0.991542	0.991242	0.991372	1
VERIFinterrogans--Fiocruz--LV2805	0.999429	0.999519	0.999541	0.990567	0.986	0.991284	0.999559	0.98458	0.985984	0.99066	0.999425	0.985767	0.999684	0.992083	0.999595	0.989944	0.984385	0.991033	0.999427	0.99962	0.990778	0.990664	0.986067	0.991911	0.98573	0.992193	0.999444	0.991723	0.999574	0.999682	0.986302	0.9903	0.999528	0.99289	0.999628	0.999643	0.990912	0.990379	0.992868	0.999639	0.992461	0.992463	0.990808	0.992801	0.999123	0.992945	0.999669	0.999679	0.991121
VERIFinterrogans--CMCC-2	0.9861	0.986131	0.986084	0.98774	0.996026	0.98793	0.986142	0.981912	0.996608	0.988285	0.986223	0.996509	0.986154	0.985944	0.986139	0.985729	0.981689	0.987135	0.986131	0.986233	0.987648	0.984849	0.996523	0.987897	0.996461	0.985847	0.986116	0.985895	0.986187	0.986146	0.996724	0.985157	0.986179	0.985736	0.986228	0.986045	0.986316	0.985757	0.98589	0.986161	0.985631	0.985123	0.985145	0.9858	0.986238	0.985689	0.986141	0.986153	0.984996
VERIFinterrogans--R499	0.985943	0.986078	0.986121	0.987801	0.995533	0.98804	0.986257	0.981885	0.994544	0.987762	0.98606	0.995339	0.986122	0.985512	0.986107	0.985988	0.981563	0.987354	0.985965	0.986248	0.987651	0.984639	0.994684	0.987375	0.995659	0.986013	0.98606	0.985863	0.986104	0.986183	0.994791	0.985264	0.985934	0.985835	0.986192	0.986146	0.985945	0.985944	0.985936	0.98626	0.985787	0.98539	0.985276	0.985865	0.986234	0.985794	0.986239	0.986245	0.985025
VERIFinterrogans--2002000624	0.990393	0.990539	0.990422	0.988787	0.984874	0.98888	0.990612	0.984889	0.984557	0.989396	0.990446	0.983775	0.990581	0.990767	0.990477	0.988859	0.984338	0.989331	0.990407	0.990668	0.989091	0.9993	0.984794	0.990062	0.984534	0.990441	0.990431	0.989559	0.990689	0.99074	0.984916	0.996835	0.990308	0.990983	0.990571	0.990523	0.989467	0.989318	0.99096	0.990622	0.990606	0.990872	0.989795	0.990913	0.990392	0.991016	0.990577	0.990572	0.989257
VERIFinterrogans--Fiocruz--LV2799	0.999359	0.999472	0.999475	0.99052	0.985965	0.991285	0.999487	0.984568	0.985932	0.990695	0.999375	0.985771	0.999556	0.99204	0.999558	0.989873	0.984308	0.991055	0.999416	0.999537	0.990705	0.990653	0.986122	0.991882	0.985718	0.992182	0.999402	0.99167	0.999513	0.999561	0.986293	0.990201	0.999405	0.992752	0.999506	0.999499	0.99093	0.990405	0.99277	0.999551	0.992419	0.992387	0.99085	0.992745	0.999113	0.992806	0.999542	0.999589	0.991049
VERIFinterrogans--L1111	0.989254	0.989362	0.989323	0.989055	0.988772	0.989461	0.989438	0.983392	0.988435	0.988975	0.989225	0.988358	0.989267	0.988651	0.989402	0.988005	0.983062	0.988863	0.989222	0.989452	0.98917	0.987805	0.98862	0.98963	0.988784	0.989026	0.989147	0.988587	0.989381	0.989456	0.989026	0.988108	0.988957	0.989326	0.98933	0.989439	0.989215	0.988091	0.989563	0.989466	0.989021	0.989073	0.988813	0.989392	0.98917	0.989301	0.989393	0.989464	0.987865
VERIFinterrogans--2008720117	0.991104	0.991235	0.991149	0.989739	0.986677	0.990103	0.991304	0.984198	0.986546	0.990188	0.991237	0.986105	0.991108	0.990922	0.99116	0.989241	0.983745	0.990228	0.991184	0.991344	0.990161	0.990089	0.986433	0.990831	0.986408	0.990964	0.99111	0.990438	0.991213	0.991212	0.98681	0.990133	0.991145	0.991374	0.991273	0.991218	0.998637	0.989848	0.991493	0.991159	0.991276	0.991467	0.990233	0.991393	0.991024	0.991379	0.99121	0.991258	0.989784
VERIFinterrogans--UP-OM	0.984363	0.984608	0.984548	0.983948	0.981836	0.983844	0.984693	0.999532	0.981625	0.98332	0.984311	0.981274	0.984545	0.984375	0.984598	0.98347	0.999189	0.98408	0.984324	0.98466	0.984066	0.984717	0.982147	0.983956	0.981899	0.984166	0.984296	0.983745	0.984577	0.984706	0.982237	0.985009	0.984332	0.984576	0.984459	0.9847	0.983704	0.984375	0.984656	0.98467	0.98437	0.984754	0.984461	0.984577	0.98438	0.984622	0.984602	0.98463	0.983589
VERIFinterrogans--Kariadi-Satu	0.990724	0.990749	0.99077	0.989361	0.985272	0.989314	0.990829	0.984488	0.984766	0.98916	0.990805	0.984834	0.990916	0.990389	0.990875	0.988725	0.984181	0.98967	0.990859	0.990785	0.989631	0.989776	0.984875	0.989826	0.985065	0.990455	0.990779	0.989691	0.99088	0.990833	0.985161	0.989744	0.990767	0.990986	0.990862	0.990833	0.989808	0.989536	0.991075	0.990856	0.990572	0.990727	0.999567	0.991042	0.99076	0.991005	0.990763	0.990847	0.989464
VERIFinterrogans--IPAV	0.992719	0.992711	0.992691	0.990314	0.985552	0.991083	0.992736	0.984479	0.985522	0.990577	0.992556	0.984961	0.992683	0.992264	0.992829	0.989927	0.98417	0.991059	0.992743	0.992918	0.990823	0.990766	0.985347	0.991558	0.985256	0.992599	0.992699	0.99168	0.99283	0.992788	0.985725	0.990486	0.992634	0.99979	0.992728	0.99279	0.990816	0.990564	0.999735	0.992803	0.992651	0.992979	0.99098	0.999905	0.992574	0.999768	0.992739	0.992737	0.991118
VERIFinterrogans--Fiocruz--LV2787	0.999513	0.999505	0.999686	0.990628	0.985987	0.991279	0.999552	0.984637	0.985981	0.990762	0.999455	0.98585	0.999639	0.992122	0.999758	0.989947	0.984397	0.991121	0.999528	0.999587	0.990871	0.990672	0.986152	0.991954	0.98569	0.992234	0.999543	0.99175	0.999596	0.999649	0.986389	0.990289	0.999681	0.992879	0.99981	0.999581	0.990998	0.990345	0.992841	0.999611	0.992487	0.992487	0.990892	0.99275	0.999195	0.992934	0.999624	0.999633	0.991101
VERIFinterrogans--56133	0.985971	0.986091	0.986069	0.988341	0.999632	0.988157	0.986132	0.98189	0.995658	0.988245	0.986114	0.996124	0.986106	0.986128	0.986093	0.985972	0.981772	0.987539	0.986038	0.986162	0.988167	0.984909	0.995676	0.987967	0.997925	0.986011	0.98602	0.986074	0.986164	0.986109	0.995788	0.985341	0.986056	0.985802	0.986131	0.986055	0.986467	0.985874	0.985835	0.986186	0.985732	0.985675	0.985512	0.98583	0.986161	0.985801	0.986128	0.986185	0.985361
VERIFinterrogans--2002000634	0.999535	0.999469	0.999511	0.990524	0.985773	0.991203	0.999572	0.984598	0.985911	0.990669	0.999607	0.98572	0.99956	0.991918	0.999582	0.989916	0.984193	0.991016	0.999644	0.999503	0.990719	0.9906	0.986078	0.991898	0.985707	0.992099	0.999634	0.991662	0.99954	0.999502	0.986181	0.99029	0.999591	0.992802	0.999579	0.999556	0.990989	0.99041	0.99279	0.999601	0.992374	0.992469	0.990928	0.992773	0.99921	0.992792	0.999538	0.999505	0.990946
VERIFinterrogans--UI--12758	0.989631	0.989526	0.98965	0.989544	0.989283	0.990448	0.989721	0.983387	0.988756	0.98939	0.989828	0.988573	0.989612	0.98937	0.989616	0.988373	0.98291	0.989407	0.989741	0.989747	0.989701	0.988081	0.988766	0.98984	0.98906	0.989678	0.989775	0.989002	0.989805	0.989844	0.989281	0.98845	0.989626	0.990101	0.989779	0.989775	0.988758	0.988494	0.990122	0.989698	0.989455	0.989547	0.988094	0.990116	0.989591	0.990085	0.989668	0.989755	0.988133
VERIFinterrogans--Brem--137	0.991235	0.991288	0.991262	0.989691	0.986879	0.990125	0.991393	0.984256	0.986572	0.990196	0.991284	0.986368	0.99124	0.991144	0.991316	0.98932	0.983852	0.990306	0.991257	0.99136	0.990226	0.990238	0.986751	0.990834	0.986541	0.991209	0.991303	0.990516	0.991368	0.991323	0.987142	0.989993	0.99127	0.991557	0.991344	0.991286	0.998845	0.989946	0.991683	0.991361	0.991375	0.991576	0.990255	0.991627	0.991268	0.991623	0.991363	0.991389	0.989753
VERIFinterrogans--56626	0.986091	0.986044	0.986082	0.988044	0.996084	0.987606	0.98609	0.982029	0.99582	0.988017	0.9862	0.996151	0.986075	0.985855	0.985988	0.985834	0.981794	0.987093	0.98609	0.98615	0.987797	0.984639	0.996583	0.987829	0.996532	0.986027	0.985997	0.98568	0.986143	0.986129	0.996753	0.984917	0.986104	0.985601	0.986167	0.986071	0.986322	0.985854	0.985796	0.986245	0.985422	0.985352	0.985045	0.985695	0.986142	0.985576	0.986147	0.986098	0.984785
VERIFinterrogans--FPW1039	0.98695	0.987116	0.987088	0.987453	0.993645	0.988275	0.987213	0.981852	0.993552	0.988182	0.987106	0.99323	0.987071	0.986411	0.98709	0.98623	0.981339	0.98788	0.98695	0.987211	0.987947	0.985352	0.993129	0.988294	0.993928	0.986757	0.987109	0.986529	0.987244	0.987273	0.993414	0.98572	0.987039	0.986986	0.987126	0.987011	0.988372	0.986464	0.987061	0.987124	0.986327	0.985998	0.985884	0.986875	0.987039	0.986919	0.987194	0.987256	0.985427
VERIFinterrogans--Fiocruz--LV3086	0.999467	0.999594	0.999562	0.990638	0.986163	0.991282	0.999653	0.984656	0.986066	0.990784	0.999463	0.985993	0.999658	0.99214	0.999565	0.989923	0.984431	0.991175	0.999438	0.999672	0.990919	0.990779	0.986247	0.99204	0.985843	0.992227	0.99953	0.991772	0.999731	0.999658	0.986383	0.990371	0.999607	0.992924	0.999633	0.999652	0.990992	0.99047	0.992996	0.999716	0.992551	0.992492	0.990859	0.992931	0.999219	0.992977	0.999635	0.999633	0.991224
VERIFinterrogans--ATCC--43642	0.999562	0.999533	0.999584	0.990681	0.98578	0.991205	0.999579	0.984556	0.985907	0.99075	0.999588	0.985506	0.999568	0.992001	0.999652	0.989867	0.984184	0.991119	0.999628	0.999587	0.990815	0.990589	0.986011	0.991894	0.985736	0.992197	0.999601	0.991757	0.999501	0.999531	0.986199	0.990262	0.999714	0.992838	0.999627	0.999598	0.99095	0.990409	0.992852	0.999583	0.992464	0.992508	0.990971	0.992814	0.999279	0.9929	0.99955	0.999548	0.99104
VERIFinterrogans--LO-4	0.985803	0.986043	0.985993	0.988309	0.995533	0.98811	0.986112	0.982214	0.995917	0.988239	0.986084	0.995796	0.986138	0.98605	0.986063	0.986191	0.981845	0.987288	0.985905	0.986139	0.987622	0.984569	0.999823	0.987876	0.996193	0.985936	0.985989	0.985929	0.986118	0.98609	0.999632	0.985171	0.985796	0.985656	0.986148	0.986006	0.986023	0.985792	0.985866	0.986131	0.985527	0.985852	0.984992	0.985689	0.986158	0.985658	0.986172	0.986224	0.984792
VERIFinterrogans--Fiocruz--LV4217	0.999481	0.999423	0.999464	0.990643	0.98587	0.991258	0.9995	0.984563	0.986013	0.990804	0.999587	0.985739	0.999468	0.991978	0.999524	0.98991	0.984252	0.99103	0.999596	0.99945	0.990805	0.990568	0.985969	0.991905	0.985746	0.992154	0.999613	0.991726	0.999474	0.999512	0.9862	0.990202	0.99949	0.992866	0.999544	0.999549	0.990878	0.990333	0.992852	0.999589	0.992453	0.992472	0.990798	0.992881	0.999227	0.992931	0.9995	0.999469	0.991054
VERIFinterrogans--CSL4002	0.985663	0.986006	0.985981	0.988266	0.999586	0.988129	0.986034	0.981962	0.995595	0.988183	0.985968	0.996017	0.986054	0.986077	0.985972	0.985843	0.9817	0.987524	0.985815	0.986024	0.988147	0.984837	0.995581	0.987858	0.997808	0.985939	0.985827	0.985925	0.986091	0.98608	0.995735	0.98532	0.985834	0.985818	0.986039	0.985957	0.986349	0.985871	0.985792	0.986068	0.985606	0.985845	0.985342	0.985734	0.986051	0.985821	0.986029	0.986046	0.985273
VERIFinterrogans--Fiocruz--LV2807	0.999438	0.999414	0.999407	0.990453	0.98581	0.991181	0.99939	0.984419	0.985777	0.990536	0.999521	0.985537	0.999397	0.991885	0.999497	0.98977	0.9841	0.991014	0.99953	0.999438	0.9908	0.990383	0.985871	0.991865	0.985749	0.992171	0.999501	0.99156	0.999423	0.999434	0.986105	0.990051	0.999493	0.992749	0.999439	0.999402	0.990784	0.990292	0.992827	0.999477	0.992338	0.992408	0.990736	0.992737	0.999224	0.992826	0.999376	0.999422	0.990858
VERIFinterrogans--56642	0.990837	0.990982	0.990909	0.989915	0.987832	0.990422	0.991094	0.983971	0.987077	0.989931	0.990904	0.987301	0.990958	0.9902	0.991059	0.988615	0.98367	0.990794	0.990946	0.991046	0.991156	0.989409	0.987655	0.990226	0.987769	0.990779	0.990879	0.989955	0.991026	0.991105	0.988131	0.989323	0.990783	0.990856	0.990993	0.991084	0.989515	0.989345	0.9911	0.991055	0.990584	0.990399	0.989423	0.990926	0.990837	0.990964	0.991013	0.991019	0.989377
VERIFinterrogans--Fiocruz--LV4160	0.999506	0.999428	0.999467	0.990553	0.985719	0.991212	0.999439	0.984478	0.985839	0.990655	0.99946	0.985525	0.999446	0.992041	0.999531	0.989786	0.984104	0.991085	0.999532	0.999492	0.990775	0.990549	0.985889	0.991772	0.985658	0.992092	0.999578	0.991735	0.999415	0.999436	0.986075	0.990142	0.999547	0.992744	0.999514	0.999499	0.990833	0.990307	0.992788	0.999485	0.992443	0.992389	0.990825	0.992745	0.999197	0.992798	0.999442	0.99952	0.991006
VERIFinterrogans--Mallika	0.99135	0.99143	0.991478	0.990321	0.986266	0.990671	0.991536	0.984573	0.986179	0.990704	0.991488	0.985648	0.991453	0.99219	0.991511	0.990009	0.984111	0.991222	0.991479	0.991642	0.991298	0.990216	0.986247	0.991147	0.98611	0.992061	0.991445	0.991708	0.991549	0.991533	0.986574	0.989977	0.99136	0.992029	0.991526	0.991556	0.990647	0.990083	0.99207	0.991658	0.991905	0.991951	0.990616	0.991935	0.991314	0.992113	0.991542	0.991539	0.991021
VERIFinterrogans--Andaman	0.991047	0.991075	0.9911	0.98985	0.987939	0.999309	0.991126	0.983788	0.987495	0.991001	0.991083	0.987097	0.991185	0.990654	0.99125	0.989236	0.983379	0.990432	0.991142	0.991239	0.99025	0.988896	0.987674	0.990529	0.987832	0.990733	0.990992	0.990234	0.991202	0.991278	0.98801	0.988309	0.990988	0.991293	0.991156	0.99113	0.989594	0.989133	0.991442	0.991255	0.990658	0.990703	0.989106	0.991285	0.990895	0.991214	0.991146	0.991173	0.989466
VERIFinterrogans--56129	0.992718	0.992907	0.992837	0.990419	0.985928	0.991381	0.992891	0.984791	0.98564	0.991199	0.992919	0.985461	0.99285	0.992752	0.992888	0.990784	0.984627	0.991296	0.992821	0.992968	0.991013	0.991272	0.986065	0.991683	0.985658	0.992693	0.992717	0.992243	0.99292	0.992875	0.986206	0.990938	0.992887	0.993816	0.992909	0.99297	0.991332	0.990797	0.993924	0.993007	0.993064	0.993436	0.99123	0.993848	0.992536	0.993867	0.992804	0.992868	0.991857
VERIFinterrogans--Fiocruz--LV2840	0.999457	0.9995	0.999484	0.990694	0.986131	0.991212	0.999628	0.984603	0.986073	0.990845	0.999408	0.985975	0.999528	0.99217	0.99953	0.990059	0.984543	0.991113	0.999499	0.999582	0.990889	0.990808	0.98626	0.992064	0.985772	0.99226	0.999502	0.991768	0.9996	0.999548	0.986428	0.990329	0.99959	0.992871	0.999484	0.999609	0.991045	0.990494	0.992984	0.999614	0.992572	0.99249	0.990896	0.99292	0.999187	0.992925	0.999534	0.999573	0.991256
VERIFinterrogans--CMCC-3	0.986109	0.986235	0.986256	0.988461	0.995769	0.988195	0.986308	0.98236	0.996046	0.988514	0.986308	0.996127	0.986228	0.986281	0.986202	0.986384	0.982164	0.987573	0.986142	0.986351	0.987862	0.984989	0.999917	0.988149	0.996427	0.98604	0.986215	0.986273	0.986296	0.986251	0.999781	0.985256	0.986235	0.985892	0.986334	0.986219	0.986656	0.986014	0.986066	0.986325	0.985822	0.986028	0.985317	0.985952	0.986332	0.985839	0.986265	0.986292	0.98538
VERIFinterrogans--200703203	0.989956	0.990106	0.989926	0.988311	0.984398	0.988432	0.990092	0.984325	0.984062	0.988718	0.990036	0.983418	0.990062	0.990109	0.990049	0.988221	0.983647	0.988823	0.989932	0.990134	0.988423	0.998359	0.984259	0.989418	0.984125	0.989802	0.990039	0.989032	0.990183	0.990194	0.984461	0.996687	0.989793	0.990522	0.990111	0.990053	0.989055	0.988819	0.990548	0.990129	0.990119	0.99026	0.989373	0.99046	0.989906	0.990574	0.99009	0.990124	0.98901
VERIFinterrogans--HAI0024	0.990817	0.990951	0.990795	0.989442	0.985422	0.989434	0.990901	0.984394	0.984779	0.98918	0.990933	0.984949	0.990934	0.990449	0.990841	0.988776	0.984314	0.989714	0.990942	0.991023	0.989742	0.989857	0.985008	0.989941	0.985203	0.990574	0.990833	0.989848	0.991052	0.990984	0.985195	0.989887	0.990804	0.991065	0.990959	0.990985	0.989894	0.989597	0.991161	0.991097	0.990664	0.990692	0.999423	0.991118	0.990769	0.991079	0.990915	0.990913	0.98965
VERIFinterrogans--HAI0156	0.985889	0.985883	0.985943	0.988156	0.995417	0.98798	0.985924	0.982227	0.995666	0.988177	0.985981	0.995991	0.986045	0.986071	0.985897	0.986063	0.981944	0.987119	0.985886	0.985996	0.987608	0.984916	0.999407	0.987826	0.996002	0.985882	0.986041	0.98604	0.985937	0.986008	0.999245	0.985216	0.985951	0.985555	0.986087	0.985972	0.98635	0.985777	0.985795	0.986006	0.98561	0.985707	0.985033	0.98565	0.986095	0.985497	0.985981	0.986097	0.985101
VERIFinterrogans--Kito	0.985899	0.986009	0.986024	0.988384	0.99558	0.988098	0.986112	0.982179	0.99584	0.988254	0.986039	0.996048	0.986123	0.986181	0.98607	0.986207	0.981913	0.987335	0.985935	0.98615	0.987748	0.984822	0.999585	0.988089	0.99624	0.985889	0.986039	0.986218	0.986123	0.986045	0.999552	0.98513	0.985926	0.985722	0.986142	0.985984	0.986478	0.985896	0.985892	0.98619	0.985725	0.985867	0.985114	0.985842	0.986192	0.985728	0.986134	0.986133	0.985158
VERIFinterrogans--56662	0.9905	0.9906	0.990539	0.989784	0.988753	0.991086	0.990658	0.983782	0.988288	0.991335	0.990572	0.988	0.990685	0.990457	0.99067	0.989274	0.983461	0.990391	0.990532	0.990699	0.990033	0.989096	0.988572	0.990316	0.988632	0.990491	0.990539	0.989931	0.990712	0.990678	0.988676	0.988456	0.99044	0.990693	0.990609	0.990709	0.989606	0.989136	0.990906	0.990721	0.990406	0.990643	0.989043	0.990704	0.990302	0.990688	0.990729	0.990622	0.989398
VERIFinterrogans--56629	0.991077	0.991133	0.991175	0.990648	0.987801	0.990374	0.991147	0.983823	0.986827	0.99023	0.991143	0.987089	0.991137	0.990431	0.991255	0.989235	0.983623	0.990352	0.991133	0.991323	0.990269	0.989634	0.987529	0.990611	0.987655	0.990937	0.991111	0.99023	0.991243	0.991185	0.987865	0.989346	0.991107	0.991196	0.991179	0.991195	0.989963	0.989514	0.991291	0.991358	0.990864	0.990912	0.989739	0.991171	0.990948	0.991216	0.991265	0.991268	0.98986
VERIFinterrogans--Fiocruz--LV2759	0.999541	0.999508	0.99961	0.990664	0.98602	0.991268	0.999554	0.984664	0.986009	0.990769	0.999506	0.985862	0.999598	0.992157	0.999676	0.990016	0.984422	0.991112	0.999529	0.999563	0.990855	0.990729	0.986228	0.991977	0.985756	0.992223	0.999579	0.99178	0.999564	0.999551	0.986376	0.990401	0.999722	0.992931	0.999701	0.999582	0.990996	0.990436	0.992876	0.999617	0.992458	0.99257	0.99092	0.992808	0.999233	0.992968	0.99956	0.999533	0.991186
VERIFinterrogans--2002000626	0.990225	0.990326	0.990202	0.988659	0.984638	0.988688	0.990397	0.984687	0.984447	0.989107	0.990241	0.983803	0.990376	0.990436	0.990352	0.988432	0.984096	0.989208	0.99025	0.99036	0.988707	0.999075	0.984612	0.989757	0.98433	0.990201	0.990205	0.989361	0.990419	0.990451	0.984815	0.996787	0.990105	0.990713	0.990398	0.990302	0.989464	0.989015	0.990692	0.990366	0.990228	0.990703	0.98957	0.990625	0.990136	0.990746	0.990442	0.990375	0.989162
VERIFinterrogans--Capivara	0.998902	0.998958	0.998996	0.990074	0.985254	0.990689	0.998981	0.984075	0.985384	0.99029	0.998957	0.985089	0.999002	0.991636	0.999118	0.989296	0.983735	0.990571	0.999009	0.998993	0.990274	0.990062	0.98561	0.991401	0.985172	0.991658	0.999071	0.991299	0.998983	0.998904	0.985683	0.989835	0.999081	0.992302	0.999034	0.998958	0.990417	0.989991	0.992337	0.998964	0.991901	0.991955	0.990334	0.992281	0.998763	0.992354	0.998957	0.999035	0.99067
VERIFinterrogans--Fox--32256	0.985707	0.985999	0.985955	0.988188	0.999652	0.988077	0.985981	0.981956	0.995561	0.988084	0.98596	0.995984	0.986004	0.986019	0.985965	0.985917	0.981847	0.987527	0.985944	0.986026	0.987991	0.984752	0.995584	0.987841	0.997824	0.985929	0.985867	0.985916	0.985955	0.986065	0.99566	0.985126	0.985811	0.98575	0.986003	0.985952	0.986375	0.985818	0.985779	0.986022	0.985552	0.985836	0.985381	0.98579	0.985971	0.98574	0.985995	0.985988	0.985284
VERIFinterrogans--Fiocruz--LV224	0.999145	0.999169	0.999227	0.990429	0.986077	0.991162	0.999252	0.984711	0.986085	0.990703	0.999195	0.985854	0.999223	0.991926	0.999284	0.98993	0.984538	0.991173	0.999306	0.999255	0.990932	0.990615	0.98622	0.991864	0.985974	0.99212	0.999319	0.991536	0.999293	0.999267	0.986334	0.990427	0.999267	0.99276	0.999232	0.99927	0.990971	0.990479	0.992838	0.999248	0.992352	0.992426	0.99078	0.992768	0.999048	0.992803	0.99921	0.999165	0.991051
VERIFinterrogans--MMD3731	0.999471	0.999467	0.999599	0.990547	0.985785	0.991213	0.999563	0.984611	0.985914	0.990686	0.999503	0.985462	0.999606	0.992002	0.999706	0.989807	0.984185	0.991043	0.999536	0.999585	0.990643	0.990453	0.986048	0.991953	0.985659	0.992171	0.99964	0.991635	0.999547	0.999608	0.98618	0.990103	0.999647	0.992753	0.999653	0.999571	0.990705	0.990449	0.992908	0.999615	0.992372	0.99248	0.990882	0.99282	0.999275	0.992815	0.99961	0.999574	0.990829
VERIFinterrogans--Fiocruz--LV2776	0.999597	0.99955	0.999767	0.99063	0.986037	0.991278	0.999585	0.984689	0.985973	0.990752	0.999494	0.985765	0.999689	0.992096	0.999793	0.989999	0.984425	0.991154	0.999593	0.999616	0.990901	0.990733	0.986139	0.99196	0.985721	0.992282	0.999537	0.991748	0.999587	0.999611	0.986351	0.990342	0.999694	0.992951	0.999812	0.999626	0.99097	0.990408	0.992896	0.99961	0.992528	0.992559	0.990947	0.99284	0.999246	0.99297	0.999621	0.99967	0.99115
VERIFinterrogans--2002000621	0.990532	0.990668	0.990552	0.988931	0.984932	0.989068	0.990647	0.984944	0.984682	0.989455	0.990581	0.983822	0.990672	0.990826	0.990673	0.988815	0.984374	0.98951	0.990531	0.990762	0.989088	0.999574	0.984842	0.990115	0.984615	0.990665	0.990522	0.989745	0.99072	0.990803	0.985013	0.996964	0.990444	0.991135	0.990742	0.990663	0.989555	0.989399	0.991116	0.990748	0.99062	0.990914	0.989881	0.990996	0.990439	0.991115	0.990727	0.990641	0.989294
VERIFinterrogans--LT1962	0.992327	0.992514	0.992353	0.98994	0.985376	0.991128	0.992462	0.984103	0.98511	0.990367	0.992542	0.984657	0.99252	0.991699	0.992553	0.989826	0.983658	0.990883	0.992435	0.99271	0.990693	0.990305	0.985329	0.991224	0.98513	0.991956	0.99249	0.991237	0.992591	0.99258	0.985686	0.99048	0.992197	0.99345	0.992558	0.992579	0.990673	0.990453	0.993515	0.99269	0.992412	0.992625	0.990679	0.99336	0.992196	0.993343	0.992423	0.992459	0.990821
VERIFinterrogans--56101	0.999675	0.999617	0.999691	0.990673	0.98598	0.991292	0.999646	0.984618	0.986022	0.99086	0.999646	0.985772	0.99969	0.992109	0.999696	0.989946	0.984373	0.991127	0.99968	0.99968	0.990893	0.990693	0.986172	0.991977	0.985788	0.992233	0.999709	0.991776	0.99967	0.999611	0.986314	0.990313	0.999851	0.992926	0.999726	0.999671	0.991043	0.990507	0.99296	0.999685	0.992527	0.992589	0.990989	0.992857	0.999351	0.992984	0.999624	0.999643	0.991102
VERIFinterrogans--56619	0.991687	0.991703	0.991676	0.99024	0.987324	0.991173	0.991765	0.984003	0.98666	0.990685	0.991775	0.986833	0.991696	0.991299	0.991762	0.989325	0.983742	0.991706	0.991753	0.991765	0.991299	0.989755	0.986877	0.990802	0.98688	0.991557	0.991644	0.990766	0.991859	0.991782	0.987098	0.989623	0.991746	0.991806	0.991775	0.991738	0.990197	0.989815	0.991963	0.991813	0.991298	0.991369	0.989844	0.991767	0.991653	0.991833	0.991658	0.991767	0.990099
VERIFinterrogans--56638	0.99095	0.990933	0.990951	0.989746	0.988226	0.990022	0.990979	0.984052	0.987504	0.989991	0.99095	0.987668	0.990954	0.990284	0.991022	0.988814	0.983777	0.992398	0.991	0.991004	0.99289	0.989228	0.987553	0.990364	0.987914	0.990492	0.990916	0.990111	0.991033	0.990943	0.988006	0.989029	0.990912	0.990628	0.991032	0.99101	0.989639	0.989229	0.990758	0.99109	0.990264	0.990065	0.989777	0.990749	0.990814	0.990688	0.990968	0.991066	0.989416
VERIFinterrogans--Fiocruz--LV192	0.999496	0.999619	0.999593	0.990653	0.986033	0.991244	0.99961	0.984561	0.986078	0.990808	0.99947	0.985844	0.999631	0.992131	0.999636	0.990073	0.984433	0.991154	0.999497	0.999743	0.990894	0.990761	0.986208	0.992005	0.985742	0.992229	0.999488	0.991728	0.99972	0.999598	0.986296	0.990285	0.999565	0.992978	0.999567	0.999705	0.991019	0.990463	0.993038	0.999708	0.992465	0.99247	0.990875	0.992985	0.999215	0.993072	0.999635	0.99964	0.991172
VERIFinterrogans--56625	0.988896	0.988799	0.988811	0.98913	0.990986	0.989024	0.988847	0.98325	0.9907	0.989356	0.988755	0.990767	0.988792	0.98825	0.988836	0.987637	0.983185	0.988684	0.988761	0.988884	0.988929	0.987323	0.990817	0.988961	0.990812	0.988215	0.988673	0.987859	0.988857	0.988882	0.991314	0.987064	0.988601	0.988357	0.988846	0.988819	0.988093	0.987901	0.988579	0.988879	0.988002	0.988078	0.987959	0.988404	0.988705	0.988355	0.98885	0.988866	0.987091
VERIFinterrogans--Fiocruz--LV3076	0.999447	0.999361	0.999466	0.990572	0.985729	0.991152	0.99947	0.984513	0.985868	0.990611	0.999491	0.985552	0.999462	0.992066	0.999528	0.989872	0.984235	0.990996	0.999548	0.999461	0.990778	0.990689	0.985975	0.991901	0.985744	0.992139	0.999582	0.991687	0.999454	0.999453	0.986133	0.990143	0.999485	0.992847	0.999543	0.99949	0.990867	0.990378	0.992862	0.999513	0.992465	0.99244	0.990758	0.992799	0.999257	0.992894	0.99944	0.999442	0.991028
VERIFinterrogans--ZV013	0.915282	0.91537	0.915265	0.915748	0.915497	0.915508	0.915302	0.915006	0.915767	0.915455	0.915355	0.915482	0.915247	0.915458	0.915322	0.916289	0.914814	0.915246	0.915236	0.915336	0.915308	0.915334	0.915719	0.915464	0.915415	0.915704	0.915278	0.915556	0.915382	0.915334	0.915905	0.916522	0.915158	0.915218	0.915262	0.915282	0.91487	0.914886	0.915381	0.915348	0.915425	0.915234	0.915541	0.915226	0.91553	0.915328	0.915255	0.915314	0.915727
VERIFinterrogans--UI--12621	0.99132	0.991326	0.991185	0.989853	0.98688	0.990772	0.991485	0.983936	0.98631	0.990433	0.99128	0.986044	0.991311	0.990957	0.991437	0.989235	0.983378	0.99095	0.991346	0.991483	0.990272	0.989165	0.98667	0.991094	0.986822	0.991256	0.991274	0.990706	0.991417	0.991441	0.987118	0.989067	0.991107	0.991698	0.991398	0.991456	0.989681	0.989911	0.991713	0.99151	0.99118	0.991106	0.989605	0.991715	0.991203	0.991693	0.991347	0.991498	0.989818
VERIFinterrogans--LT2156	0.990379	0.99037	0.990415	0.989225	0.98502	0.989119	0.990518	0.98445	0.984774	0.988589	0.990455	0.984156	0.990463	0.989821	0.990545	0.988425	0.984001	0.989314	0.990364	0.990552	0.98916	0.989855	0.98463	0.989502	0.98461	0.990119	0.990421	0.989493	0.990537	0.990644	0.984823	0.990182	0.990214	0.99065	0.990558	0.990471	0.989141	0.989445	0.990687	0.990565	0.990218	0.990657	0.991552	0.990596	0.990333	0.990648	0.990501	0.990553	0.989098
VERIFinterrogans--2008720116	0.991172	0.991269	0.991263	0.989809	0.986799	0.990125	0.991308	0.984201	0.986453	0.990205	0.991126	0.986326	0.991191	0.990935	0.991254	0.989361	0.983854	0.990356	0.991214	0.991374	0.990206	0.990244	0.986584	0.990839	0.986526	0.991032	0.991252	0.990418	0.991211	0.991293	0.986979	0.990249	0.991187	0.99151	0.991334	0.991266	0.998682	0.989921	0.991629	0.991349	0.991256	0.991587	0.990357	0.991557	0.991028	0.991544	0.991318	0.99139	0.989656
VERIFinterrogans--M001_Tn_Mutant_Parent	0.984446	0.984685	0.984548	0.984006	0.982057	0.98401	0.984612	0.999683	0.98165	0.98333	0.984608	0.981536	0.984605	0.984591	0.984645	0.983638	0.999441	0.984127	0.984487	0.984656	0.984064	0.984997	0.982315	0.984052	0.981969	0.984549	0.984565	0.983869	0.984589	0.984664	0.982525	0.985	0.984491	0.984616	0.984546	0.98463	0.983952	0.984405	0.984766	0.984611	0.984624	0.984843	0.984457	0.984616	0.984578	0.98463	0.984505	0.984661	0.983766
VERIFinterrogans--LP101	0.990732	0.990869	0.990896	0.990132	0.987331	0.990497	0.991072	0.983733	0.986751	0.990143	0.990926	0.986717	0.990897	0.990555	0.991011	0.988904	0.983362	0.990661	0.990896	0.991019	0.990371	0.988868	0.987261	0.990463	0.987273	0.990718	0.990866	0.989903	0.991019	0.990978	0.98758	0.988547	0.990772	0.990703	0.991068	0.99104	0.989685	0.989291	0.990985	0.991052	0.990505	0.990623	0.98909	0.99073	0.990741	0.990773	0.991033	0.991053	0.989486
VERIFinterrogans--Fiocruz--LV2959	0.999428	0.999493	0.99968	0.990565	0.98594	0.991164	0.999502	0.984635	0.985932	0.990715	0.999361	0.985747	0.999566	0.992025	0.999684	0.989907	0.98431	0.991071	0.999494	0.99954	0.990811	0.990704	0.986121	0.991918	0.985643	0.992223	0.99947	0.991701	0.999489	0.999492	0.986255	0.990267	0.999615	0.992848	0.999668	0.999483	0.990954	0.990415	0.992803	0.999493	0.992388	0.992438	0.990884	0.992756	0.999198	0.992922	0.999494	0.999525	0.991146
VERIFinterrogans--2003000735	0.99056	0.990704	0.990554	0.989189	0.985034	0.98904	0.990666	0.985014	0.984909	0.989394	0.990604	0.984282	0.990678	0.9908	0.990654	0.988911	0.98467	0.989713	0.990568	0.990765	0.989371	0.999454	0.985126	0.990222	0.984724	0.990699	0.990545	0.989744	0.990655	0.990795	0.985185	0.996943	0.990555	0.991101	0.990799	0.990743	0.989877	0.989349	0.991102	0.990778	0.990887	0.991166	0.990012	0.991043	0.990553	0.9911	0.990712	0.990691	0.989593
VERIFinterrogans--Fiocruz--LV2812	0.999482	0.999478	0.999697	0.990633	0.986015	0.991251	0.999537	0.984649	0.986015	0.990784	0.999479	0.985796	0.999671	0.992132	0.999747	0.989993	0.984517	0.991127	0.999549	0.999538	0.990847	0.99075	0.986213	0.991976	0.985761	0.99229	0.999565	0.991778	0.999553	0.999608	0.986374	0.990428	0.999717	0.992941	0.999786	0.999566	0.990971	0.990427	0.992993	0.999583	0.992454	0.992551	0.990866	0.992902	0.99925	0.992988	0.999636	0.999628	0.991093
VERIFinterrogans--56606	0.990206	0.990167	0.990172	0.989831	0.989813	0.990308	0.990184	0.983461	0.989436	0.991368	0.990274	0.989379	0.990146	0.989673	0.990197	0.98891	0.983129	0.989975	0.990066	0.990236	0.990053	0.988578	0.989659	0.990814	0.98974	0.989717	0.990098	0.989352	0.99014	0.990219	0.989995	0.988539	0.990096	0.989896	0.990258	0.990322	0.989284	0.988727	0.989979	0.990325	0.989855	0.989831	0.988492	0.989949	0.990121	0.989768	0.990127	0.990177	0.98866
VERIFinterrogans--Kennewicki--LC82-25	0.985766	0.985956	0.98593	0.988125	0.999578	0.988031	0.985919	0.981928	0.995612	0.988052	0.986046	0.995917	0.985924	0.986001	0.985965	0.98578	0.981694	0.987304	0.985883	0.986051	0.9879	0.984571	0.995602	0.987768	0.997795	0.985827	0.985786	0.985863	0.98596	0.986093	0.995685	0.985057	0.985637	0.985668	0.985924	0.98595	0.986036	0.985722	0.985695	0.986036	0.985441	0.985639	0.985164	0.985661	0.986075	0.985655	0.986078	0.986084	0.984915
VERIFinterrogans--Fiocruz--LV2752	0.99947	0.999533	0.99958	0.99065	0.985983	0.991293	0.99957	0.984626	0.98597	0.990796	0.999461	0.985834	0.999651	0.992151	0.999667	0.989985	0.984513	0.991141	0.999497	0.999651	0.99082	0.990807	0.986159	0.991923	0.985735	0.992221	0.999508	0.991753	0.999673	0.999663	0.986295	0.990371	0.999563	0.992912	0.999638	0.999616	0.990991	0.990482	0.992913	0.999644	0.99249	0.992535	0.990863	0.992848	0.99922	0.992998	0.999691	0.999711	0.991169
VERIFinterrogans--200701182	0.999408	0.999352	0.999364	0.990428	0.985586	0.991052	0.999403	0.984423	0.985657	0.990533	0.999491	0.985347	0.999369	0.991844	0.999442	0.989703	0.984141	0.990987	0.999455	0.999393	0.990755	0.990506	0.985689	0.991786	0.985499	0.992059	0.999439	0.991532	0.999315	0.999326	0.985899	0.990001	0.999418	0.992843	0.999434	0.999422	0.990758	0.990175	0.99281	0.99944	0.992359	0.992456	0.990757	0.992712	0.999159	0.992871	0.999345	0.9994	0.990841
VERIFinterrogans--Fiocruz--LV204	0.999494	0.999631	0.999579	0.990654	0.986158	0.991351	0.999694	0.984742	0.986131	0.990757	0.999492	0.985993	0.999637	0.992218	0.999562	0.99002	0.984602	0.991255	0.999492	0.999686	0.99102	0.990811	0.986277	0.992023	0.985884	0.992335	0.999563	0.991739	0.99968	0.999605	0.986371	0.990459	0.999574	0.992917	0.999582	0.999635	0.991011	0.990487	0.992972	0.99967	0.992559	0.992545	0.990918	0.992905	0.999186	0.992976	0.999586	0.999629	0.991248
VERIFinterrogans--SriLanka1	0.991625	0.991619	0.991603	0.989772	0.985973	0.990414	0.99159	0.984304	0.985749	0.990163	0.991649	0.98537	0.991601	0.996565	0.99164	0.990834	0.984125	0.99038	0.991676	0.991684	0.990298	0.990262	0.986186	0.990933	0.985769	0.992711	0.991621	0.998077	0.991606	0.991697	0.986301	0.989983	0.991678	0.99191	0.991686	0.991728	0.99007	0.989737	0.992125	0.991724	0.992164	0.991971	0.990126	0.991881	0.991446	0.991898	0.991685	0.991626	0.995979
VERIFinterrogans--Fiocruz--LV237	0.999573	0.999489	0.999483	0.990578	0.98575	0.991235	0.999492	0.98451	0.985902	0.990631	0.999501	0.985528	0.999507	0.992031	0.999591	0.98978	0.984124	0.991128	0.999527	0.999564	0.990869	0.990567	0.986001	0.991867	0.98578	0.992165	0.999564	0.991695	0.999555	0.999492	0.986115	0.990183	0.999601	0.992878	0.999523	0.999548	0.990883	0.990362	0.992869	0.999546	0.992442	0.99251	0.990841	0.992861	0.999275	0.99293	0.999463	0.999504	0.991006
VERIFinterrogans--L0887	0.987873	0.987828	0.987852	0.988408	0.993032	0.989049	0.987945	0.982246	0.993128	0.988859	0.987996	0.992651	0.987934	0.987779	0.987848	0.986905	0.982056	0.988516	0.987818	0.987929	0.988839	0.986544	0.992547	0.988891	0.993124	0.988019	0.987942	0.987389	0.987928	0.987858	0.992786	0.98677	0.987895	0.987798	0.987955	0.987794	0.988086	0.987032	0.987969	0.987882	0.987478	0.987071	0.986725	0.987864	0.987958	0.987763	0.987861	0.987911	0.986747
VERIFinterrogans--401	0.985867	0.985885	0.985937	0.987818	0.996123	0.987815	0.985928	0.981863	0.995542	0.987793	0.985927	0.998477	0.985955	0.985813	0.98587	0.985741	0.981638	0.98697	0.985759	0.985988	0.987727	0.984602	0.996189	0.987851	0.996794	0.986042	0.985872	0.985714	0.985986	0.985925	0.996391	0.985126	0.985775	0.985611	0.986006	0.985907	0.986078	0.985786	0.985708	0.985956	0.985459	0.985192	0.984969	0.985649	0.986042	0.985545	0.985952	0.985975	0.984981
VERIFinterrogans--56610	0.98594	0.985926	0.985993	0.987617	0.996082	0.987563	0.986019	0.981444	0.995616	0.98769	0.986069	0.999816	0.985965	0.985636	0.985896	0.985692	0.981302	0.987214	0.985927	0.986051	0.987598	0.984292	0.996125	0.987585	0.996687	0.985685	0.985958	0.98553	0.986052	0.985976	0.996167	0.984448	0.986022	0.985387	0.985997	0.985957	0.985884	0.985576	0.985548	0.986097	0.985363	0.984912	0.984981	0.985464	0.986084	0.985311	0.985916	0.985989	0.984732
VERIFinterrogans--Fiocruz--LV3738	0.999549	0.999583	0.999562	0.990694	0.986154	0.99131	0.999639	0.984672	0.98607	0.990815	0.999436	0.986007	0.999616	0.992256	0.999618	0.990095	0.984586	0.991182	0.999597	0.999617	0.990956	0.990847	0.986348	0.992099	0.985867	0.992392	0.999535	0.991799	0.999608	0.999599	0.986403	0.99041	0.99963	0.993008	0.99957	0.999564	0.991076	0.99053	0.99307	0.999645	0.992588	0.992648	0.990958	0.993012	0.999298	0.993076	0.999575	0.999627	0.991208
VERIFinterrogans--RUFN	0.979704	0.97991	0.979898	0.982155	0.989097	0.982194	0.980066	0.976292	0.989463	0.982049	0.979944	0.989608	0.979961	0.980283	0.979895	0.980065	0.976132	0.981222	0.979825	0.979886	0.981734	0.97879	0.993052	0.981841	0.989771	0.979974	0.979793	0.980027	0.979955	0.98	0.993011	0.980243	0.979682	0.979606	0.979937	0.979902	0.980396	0.979846	0.97966	0.980003	0.979738	0.979637	0.979263	0.979572	0.980163	0.979671	0.980027	0.980025	0.97969
VERIFinterrogans--2006006982	0.999411	0.999314	0.999352	0.990334	0.985643	0.991106	0.999442	0.984474	0.985622	0.990596	0.999444	0.985364	0.999369	0.99187	0.999447	0.989894	0.984151	0.991015	0.999485	0.999413	0.990725	0.990493	0.985783	0.991743	0.9856	0.992024	0.999448	0.991632	0.99942	0.999351	0.986004	0.990106	0.99943	0.992693	0.999415	0.999421	0.990688	0.990342	0.992775	0.999452	0.992348	0.992313	0.990774	0.992658	0.99918	0.992763	0.999395	0.999386	0.990941
VERIFinterrogans--Fiocruz--LV4108	0.999553	0.999437	0.999436	0.990534	0.985779	0.991207	0.999423	0.984522	0.985903	0.990606	0.999591	0.985568	0.999407	0.991902	0.999523	0.989805	0.984152	0.991099	0.999561	0.999522	0.990813	0.990579	0.985949	0.991903	0.985739	0.992117	0.999625	0.99167	0.999489	0.999475	0.986081	0.990148	0.999567	0.992812	0.99951	0.999537	0.990807	0.990361	0.9929	0.999522	0.992458	0.992444	0.990812	0.992762	0.99926	0.992915	0.999454	0.9995	0.991034
VERIFinterrogans--UP-MMC-NIID--LP	0.984111	0.984466	0.984449	0.983827	0.981896	0.983914	0.984508	0.999723	0.981489	0.98327	0.984361	0.981037	0.984525	0.984458	0.984559	0.983437	0.999358	0.983907	0.984254	0.984559	0.983895	0.984617	0.981873	0.983908	0.981914	0.98436	0.984273	0.983724	0.984529	0.984573	0.982304	0.984842	0.983955	0.984579	0.984428	0.984557	0.983491	0.98433	0.984652	0.984536	0.984421	0.984758	0.984356	0.984575	0.984336	0.98466	0.984541	0.984555	0.983324
VERIFinterrogans--56620	0.992919	0.992835	0.992815	0.990459	0.985798	0.991249	0.992886	0.984682	0.985738	0.990764	0.992755	0.9853	0.992799	0.992373	0.992874	0.990143	0.984472	0.991195	0.992917	0.992933	0.991094	0.99102	0.985676	0.991676	0.985421	0.992723	0.99282	0.991776	0.992914	0.992822	0.985864	0.99067	0.992818	0.999837	0.992807	0.992914	0.991211	0.990643	0.999824	0.992906	0.992803	0.993004	0.991101	0.99993	0.992664	0.999837	0.992808	0.99284	0.991565
VERIFinterrogans--UI--09600	0.985894	0.986068	0.98606	0.988173	0.995519	0.988105	0.986188	0.982115	0.995806	0.988238	0.986108	0.995824	0.986132	0.986126	0.986122	0.986141	0.981791	0.987285	0.985959	0.986191	0.987598	0.984687	0.999613	0.988009	0.996221	0.985785	0.986033	0.986043	0.986129	0.986204	0.999528	0.985177	0.985829	0.985795	0.986156	0.986004	0.986182	0.985831	0.985957	0.986208	0.98562	0.98577	0.985044	0.985855	0.986201	0.985752	0.986166	0.986258	0.985028
VERIFinterrogans--J50	0.985992	0.986126	0.986081	0.988264	0.995548	0.988125	0.986195	0.98212	0.995814	0.988307	0.986096	0.995827	0.986188	0.986213	0.986133	0.986195	0.981799	0.987333	0.985995	0.986212	0.987624	0.98478	0.999715	0.988003	0.996219	0.985842	0.986084	0.986025	0.986156	0.986179	0.999576	0.985159	0.986	0.985769	0.986179	0.986042	0.986215	0.985807	0.985963	0.98623	0.985635	0.985769	0.985117	0.985838	0.986195	0.985739	0.986203	0.986291	0.985105
VERIFinterrogans--Brem--329	0.992543	0.992694	0.992693	0.990432	0.985575	0.991401	0.992766	0.984749	0.984967	0.990783	0.992628	0.984696	0.992739	0.992229	0.992708	0.990269	0.984401	0.990783	0.992485	0.992848	0.9909	0.991076	0.985467	0.991881	0.985462	0.992392	0.992566	0.991763	0.992872	0.992794	0.986057	0.990845	0.9925	0.992998	0.992748	0.99275	0.990919	0.99036	0.993112	0.992845	0.993647	0.993449	0.990883	0.993056	0.992433	0.992986	0.992776	0.992798	0.99115
VERIFinterrogans--UI--08561	0.991024	0.991414	0.991393	0.989518	0.986994	0.990973	0.991491	0.983766	0.98628	0.990407	0.991299	0.986105	0.991333	0.990774	0.991419	0.989316	0.983264	0.989979	0.991233	0.991478	0.990306	0.989164	0.986653	0.990831	0.986677	0.990868	0.991044	0.990176	0.991423	0.991442	0.987158	0.989535	0.991083	0.99119	0.991462	0.991418	0.989567	0.989405	0.991279	0.991506	0.990901	0.990977	0.98957	0.991196	0.991039	0.991214	0.991455	0.991462	0.989613
VERIFinterrogans--Fiocruz--LV4118	0.999476	0.999426	0.999523	0.990544	0.985773	0.991141	0.999468	0.984469	0.985911	0.990723	0.999598	0.985606	0.999501	0.992097	0.999574	0.989934	0.9841	0.991121	0.999557	0.999494	0.990783	0.990613	0.986005	0.991998	0.985683	0.992114	0.999633	0.991711	0.999519	0.999513	0.986107	0.990223	0.999553	0.992804	0.999543	0.999523	0.990906	0.990384	0.99288	0.999584	0.992396	0.992518	0.990802	0.992789	0.999269	0.992886	0.999524	0.999482	0.991029
VERIFinterrogans--Lai--LPS--mutant	0.992875	0.992737	0.992764	0.990503	0.985719	0.991058	0.992771	0.984638	0.985728	0.990771	0.992695	0.985299	0.992687	0.992277	0.992812	0.990003	0.984421	0.991133	0.992837	0.992868	0.990949	0.990982	0.985651	0.991574	0.985332	0.992743	0.992799	0.991702	0.992758	0.992721	0.985876	0.990627	0.992779	0.999658	0.992739	0.992813	0.991264	0.99054	0.999621	0.992797	0.992676	0.99295	0.991114	0.999759	0.992646	0.999665	0.992717	0.99272	0.991316
VERIFinterrogans--Lai	0.992815	0.992707	0.992813	0.990425	0.985714	0.99112	0.992732	0.984698	0.985617	0.990689	0.992671	0.985247	0.992701	0.992269	0.992881	0.990027	0.984435	0.991083	0.992775	0.992818	0.990924	0.990896	0.985685	0.991523	0.985259	0.992631	0.992734	0.99171	0.992807	0.992809	0.98582	0.99065	0.992651	0.999665	0.992805	0.992765	0.991123	0.990505	0.999621	0.992756	0.99264	0.992948	0.99115	0.999743	0.992642	0.999649	0.992747	0.992771	0.991415
VERIFinterrogans--UI--08452	0.987777	0.987917	0.987914	0.988379	0.992932	0.989118	0.988122	0.982404	0.993227	0.988836	0.987921	0.99244	0.987958	0.987667	0.98791	0.986962	0.982051	0.988626	0.987848	0.988071	0.988841	0.986323	0.99247	0.988605	0.993151	0.987803	0.987904	0.987238	0.98804	0.98801	0.992809	0.986768	0.987688	0.987843	0.988012	0.987921	0.987835	0.987162	0.988003	0.988039	0.987448	0.98701	0.986783	0.987889	0.987841	0.987791	0.987959	0.987994	0.986533
VERIFinterrogans--mutant--m77	0.984417	0.984502	0.984573	0.983949	0.982011	0.983889	0.984581	0.999563	0.981595	0.983371	0.984616	0.981356	0.984613	0.984643	0.984641	0.983537	0.999691	0.98403	0.984505	0.984625	0.983974	0.984848	0.982161	0.984072	0.981953	0.984552	0.98452	0.983887	0.984533	0.984598	0.982449	0.984942	0.984353	0.984568	0.984459	0.984561	0.983716	0.98439	0.984696	0.984557	0.984547	0.984811	0.984393	0.9846	0.984497	0.984671	0.984574	0.984634	0.983722
VERIFinterrogans--56609	0.990425	0.990626	0.990632	0.989827	0.987961	0.991029	0.9907	0.983183	0.987978	0.999951	0.990553	0.987029	0.990661	0.990456	0.99076	0.988958	0.982747	0.990149	0.990538	0.990866	0.989854	0.989222	0.987756	0.990756	0.987812	0.990499	0.990545	0.98997	0.990747	0.990693	0.988327	0.989262	0.990433	0.990594	0.990729	0.990653	0.989427	0.988968	0.990706	0.99084	0.990746	0.990787	0.989112	0.990598	0.990507	0.990555	0.990708	0.990746	0.989452
VERIFinterrogans--OV5	0.992625	0.992654	0.992688	0.990423	0.985653	0.991362	0.992755	0.984646	0.985087	0.990842	0.992579	0.984569	0.992718	0.992222	0.992763	0.990323	0.984313	0.990762	0.992592	0.992849	0.990834	0.990987	0.985447	0.991781	0.985403	0.992458	0.992625	0.991787	0.992856	0.992809	0.986108	0.99076	0.992475	0.993064	0.992727	0.992754	0.990731	0.990317	0.993134	0.992871	0.993716	0.993507	0.990936	0.993099	0.992479	0.993044	0.992751	0.992819	0.991202
VERIFinterrogans--P2422	0.999524	0.999611	0.999568	0.990731	0.98612	0.99129	0.999586	0.984696	0.986047	0.99086	0.999462	0.985914	0.999667	0.992241	0.999621	0.990133	0.984548	0.991165	0.999544	0.999725	0.990936	0.990882	0.986246	0.992002	0.985754	0.992286	0.999575	0.991835	0.999719	0.999661	0.986382	0.990405	0.999576	0.992993	0.999623	0.999644	0.991062	0.990571	0.992957	0.999753	0.992565	0.992541	0.990892	0.992938	0.999175	0.993036	0.999639	0.999585	0.991213
VERIFinterrogans--56126	0.992545	0.992734	0.992623	0.990299	0.985667	0.990887	0.99273	0.984528	0.985282	0.990503	0.992727	0.985022	0.992634	0.9919	0.992664	0.990221	0.984229	0.990769	0.992632	0.992736	0.990788	0.990518	0.985601	0.991534	0.985289	0.991809	0.99248	0.991124	0.992766	0.992657	0.985731	0.989993	0.992539	0.99334	0.992681	0.99272	0.990867	0.990659	0.993421	0.992765	0.992494	0.992976	0.990657	0.99335	0.992504	0.993315	0.992621	0.992639	0.991019
VERIFinterrogans--56135	0.986017	0.986066	0.986011	0.987717	0.995832	0.98794	0.986087	0.981255	0.996496	0.988041	0.986057	0.996348	0.985994	0.985886	0.985934	0.985684	0.981109	0.987103	0.986009	0.986115	0.987457	0.984646	0.996347	0.987668	0.996288	0.985884	0.985965	0.985524	0.986147	0.98603	0.99657	0.98492	0.986007	0.985515	0.986055	0.985948	0.986216	0.985679	0.985686	0.986081	0.985301	0.985051	0.984885	0.985595	0.986136	0.985463	0.986026	0.986078	0.984783
VERIFinterrogans--Fiocruz--LV4034	0.999562	0.999469	0.999538	0.990466	0.985747	0.991165	0.999496	0.984441	0.985798	0.990581	0.999486	0.985549	0.999503	0.991881	0.999567	0.989785	0.984128	0.991007	0.999558	0.99951	0.990806	0.990529	0.985853	0.991812	0.985571	0.992023	0.999613	0.991546	0.999521	0.999522	0.985972	0.990172	0.99953	0.99288	0.999585	0.999586	0.990804	0.990281	0.992866	0.999607	0.99231	0.992386	0.990807	0.992831	0.999225	0.992959	0.999487	0.999516	0.990978
VERIFinterrogans--56652	0.990453	0.990568	0.990553	0.989744	0.988767	0.991071	0.990672	0.983736	0.988309	0.99133	0.990548	0.988016	0.990627	0.990434	0.990638	0.989249	0.98343	0.990341	0.990545	0.990713	0.990083	0.989099	0.988552	0.990347	0.988636	0.990495	0.990541	0.989952	0.990706	0.990677	0.988658	0.988455	0.990423	0.990693	0.990557	0.990728	0.989589	0.98914	0.990835	0.990686	0.99038	0.990655	0.989031	0.990715	0.990364	0.990686	0.990615	0.990641	0.989366
VERIFinterrogans--56608	0.985684	0.985743	0.985714	0.988106	0.997804	0.987947	0.985794	0.981694	0.995979	0.987961	0.985784	0.996669	0.98577	0.98576	0.985672	0.985747	0.981665	0.987381	0.985686	0.985808	0.987928	0.984596	0.996214	0.987958	0.999998	0.985737	0.985733	0.985627	0.985781	0.985694	0.99637	0.984903	0.985688	0.985454	0.985745	0.985694	0.986117	0.985481	0.985497	0.985835	0.985387	0.985376	0.985066	0.985503	0.985872	0.985415	0.985768	0.98585	0.984979
VERIFinterrogans--LT1649	0.992186	0.992113	0.992162	0.989944	0.986202	0.99093	0.992219	0.984319	0.98587	0.990363	0.99222	0.985648	0.992173	0.991368	0.992079	0.989677	0.98394	0.990679	0.992184	0.992289	0.990576	0.990165	0.986429	0.991033	0.985833	0.991673	0.992149	0.991036	0.992264	0.992174	0.986663	0.990044	0.992102	0.993101	0.992262	0.992253	0.990581	0.990174	0.99308	0.992284	0.992091	0.992214	0.99034	0.993065	0.991967	0.992986	0.992093	0.992115	0.990588
VERIFinterrogans--Fiocruz--LV2897	0.999408	0.999531	0.999558	0.990642	0.985964	0.991245	0.99953	0.984658	0.985969	0.990665	0.9994	0.985767	0.999712	0.992161	0.999575	0.989929	0.984368	0.991048	0.999445	0.999613	0.990777	0.990751	0.986166	0.991916	0.985707	0.992189	0.999452	0.991776	0.999584	0.999662	0.986352	0.990304	0.999497	0.992885	0.999628	0.999561	0.990949	0.990378	0.992878	0.999637	0.992488	0.992384	0.990869	0.992847	0.999142	0.992947	0.999659	0.999661	0.991146
VERIFinterrogans--56612	0.98945	0.989476	0.989502	0.989382	0.989832	0.989687	0.989569	0.983452	0.989501	0.989997	0.989621	0.989615	0.989498	0.989254	0.989531	0.988501	0.983331	0.989389	0.989485	0.989503	0.989506	0.988104	0.98972	0.989671	0.989683	0.989202	0.989327	0.98872	0.989563	0.989566	0.989929	0.98799	0.989299	0.98918	0.989565	0.989584	0.988749	0.988304	0.989239	0.989529	0.989136	0.989147	0.988686	0.989247	0.989458	0.989134	0.989454	0.989553	0.988156
VERIFinterrogans--Fiocruz--LV4113	0.999578	0.9995	0.999565	0.99051	0.985696	0.991214	0.999554	0.984588	0.985874	0.990722	0.999609	0.985528	0.99954	0.99198	0.999629	0.989904	0.98418	0.991119	0.999597	0.999538	0.990819	0.990601	0.985966	0.99193	0.985686	0.992108	0.999601	0.991639	0.99954	0.999508	0.986121	0.990078	0.999579	0.992886	0.999579	0.9996	0.990843	0.990369	0.992872	0.999591	0.992388	0.992487	0.99083	0.992869	0.999273	0.992946	0.999503	0.999556	0.991063
VERIFinterrogans--Fiocruz--LV2769	0.998955	0.998936	0.999025	0.990562	0.986383	0.991307	0.998919	0.985001	0.986256	0.99081	0.998938	0.986202	0.999024	0.992005	0.998994	0.98991	0.984908	0.990896	0.998959	0.999049	0.990856	0.99077	0.986479	0.991954	0.986198	0.992129	0.998903	0.991587	0.999001	0.998979	0.986657	0.990432	0.998975	0.992629	0.999034	0.998919	0.991072	0.990466	0.992674	0.999047	0.992366	0.992414	0.990831	0.992662	0.998717	0.99269	0.99901	0.998971	0.991193
VERIFinterrogans--733	0.991409	0.991388	0.991368	0.989908	0.987032	0.990304	0.991488	0.984376	0.986739	0.990364	0.99146	0.98654	0.991341	0.991367	0.991419	0.989509	0.98404	0.990522	0.991422	0.991432	0.990431	0.990428	0.986928	0.991021	0.986712	0.991451	0.991475	0.990715	0.991448	0.991421	0.987351	0.990063	0.99141	0.991823	0.991459	0.991366	0.998987	0.99012	0.991959	0.991446	0.991586	0.991755	0.990446	0.991908	0.991476	0.991877	0.991456	0.991498	0.989891
VERIFinterrogans--UP-MMC-NIID--HP	0.984108	0.984464	0.984447	0.983824	0.981894	0.983912	0.984505	0.999721	0.981486	0.983267	0.984358	0.981035	0.984523	0.984455	0.984557	0.983435	0.999355	0.983904	0.984251	0.984557	0.983893	0.984615	0.98187	0.983905	0.981911	0.984357	0.98427	0.983722	0.984527	0.984571	0.982302	0.98484	0.983943	0.984576	0.984426	0.984555	0.983489	0.984327	0.98465	0.984534	0.984418	0.984761	0.984354	0.984572	0.984334	0.984658	0.984538	0.984552	0.983322
VERIFinterrogans--LO-3	0.985655	0.985906	0.985921	0.988128	0.995279	0.987975	0.985953	0.982098	0.995552	0.988015	0.986032	0.995548	0.985953	0.985885	0.986007	0.986082	0.981702	0.987191	0.985869	0.98601	0.987378	0.98458	0.999422	0.987655	0.995953	0.985835	0.985816	0.98586	0.985962	0.986072	0.999343	0.985042	0.985688	0.985507	0.985987	0.98596	0.986024	0.985635	0.985711	0.986011	0.985364	0.985646	0.984906	0.985578	0.986088	0.985493	0.986009	0.986075	0.984598
VERIFinterrogans--201100516	0.999503	0.999511	0.99955	0.990586	0.985808	0.991207	0.999501	0.984561	0.985919	0.990679	0.999561	0.985621	0.999523	0.991971	0.999584	0.989831	0.984163	0.991037	0.999544	0.999542	0.99069	0.990577	0.985991	0.99189	0.985839	0.992041	0.999633	0.991629	0.999506	0.99948	0.986131	0.990197	0.999553	0.992893	0.999585	0.999529	0.990921	0.990302	0.992938	0.999568	0.992337	0.992445	0.990754	0.992913	0.999283	0.992938	0.999517	0.99948	0.991034
VERIFinterrogans--DU114	0.984848	0.984982	0.984997	0.98745	0.994598	0.987282	0.985097	0.981308	0.994884	0.987366	0.985104	0.995122	0.98506	0.985343	0.985061	0.985248	0.980909	0.986535	0.984902	0.985133	0.986853	0.984038	0.998626	0.98703	0.995289	0.985065	0.985006	0.985185	0.985082	0.985128	0.998612	0.984503	0.984895	0.984803	0.985093	0.985031	0.985593	0.985021	0.984915	0.985165	0.984911	0.985056	0.984335	0.984858	0.985085	0.984778	0.985087	0.985145	0.984388
VERIFinterrogans--Swart	0.990765	0.990811	0.990788	0.989306	0.985299	0.98931	0.990863	0.984537	0.984728	0.989145	0.990757	0.984829	0.990827	0.990435	0.990876	0.988816	0.984235	0.989645	0.990887	0.990818	0.989707	0.989793	0.984954	0.98989	0.985089	0.990517	0.990762	0.989774	0.990907	0.990761	0.98522	0.989716	0.990777	0.991092	0.990856	0.990904	0.989882	0.989625	0.991126	0.990859	0.990648	0.990678	0.999687	0.991087	0.990742	0.99115	0.990764	0.99088	0.989534
VERIFinterrogans--Fiocruz--LV2750	0.999603	0.999432	0.999461	0.990512	0.985829	0.99115	0.999499	0.984469	0.985975	0.990628	0.999551	0.985598	0.999471	0.992029	0.999548	0.989904	0.984114	0.991076	0.999617	0.999473	0.990773	0.990476	0.985917	0.99185	0.985698	0.992084	0.999598	0.991697	0.999509	0.999476	0.986075	0.990182	0.99954	0.992854	0.999538	0.999543	0.990899	0.990303	0.992881	0.9995	0.992393	0.992478	0.990806	0.992783	0.999273	0.99292	0.99946	0.999487	0.99103
GBKinterrogans--56601	0.99272	0.992716	0.992731	0.990322	0.98555	0.991095	0.992746	0.984498	0.985499	0.99061	0.99258	0.984912	0.992687	0.992291	0.992825	0.989963	0.984229	0.991029	0.992773	0.992913	0.9908	0.990773	0.985351	0.991511	0.985277	0.992613	0.992717	0.991621	0.992859	0.992814	0.985745	0.990468	0.992605	0.999814	0.99271	0.992728	0.990791	0.990537	0.999788	0.99277	0.992688	0.992997	0.990978	0.99994	0.992552	0.999817	0.992767	0.992736	0.99105
VERIFinterrogans--56201	0.978465	0.978423	0.978432	0.97708	0.975998	0.977104	0.978529	0.974634	0.974282	0.977399	0.97847	0.974429	0.978517	0.978408	0.978423	0.976815	0.974369	0.976987	0.978595	0.978543	0.977271	0.980556	0.976037	0.977949	0.975681	0.978412	0.978422	0.977348	0.978487	0.97858	0.976252	0.980347	0.978338	0.978396	0.978433	0.978491	0.977674	0.977578	0.97851	0.978546	0.978301	0.977671	0.977469	0.978253	0.978977	0.978334	0.978377	0.978584	0.977511
VERIFinterrogans--56603	0.986125	0.986211	0.98621	0.988334	0.995786	0.98809	0.98627	0.982415	0.996033	0.988426	0.986311	0.996191	0.986193	0.986337	0.986178	0.986321	0.982216	0.98741	0.986065	0.986303	0.987783	0.984984	0.999823	0.988037	0.996408	0.986081	0.986182	0.986204	0.986256	0.986202	0.999662	0.98532	0.986213	0.985848	0.986294	0.9862	0.986588	0.985996	0.986035	0.986276	0.985826	0.986028	0.985211	0.985909	0.986318	0.985808	0.986232	0.986285	0.985254
VERIFinterrogans--LepIMR--22	0.991203	0.99115	0.991078	0.989734	0.985732	0.9896	0.991181	0.984719	0.985129	0.989389	0.991175	0.98509	0.991143	0.990611	0.991199	0.989111	0.984432	0.990043	0.991224	0.991177	0.990055	0.990017	0.985425	0.990217	0.985431	0.990772	0.991151	0.99	0.991222	0.991128	0.985639	0.989937	0.991092	0.991392	0.991199	0.991161	0.990077	0.989925	0.991478	0.991199	0.990944	0.991028	0.999664	0.991342	0.991176	0.991386	0.991066	0.991192	0.989728
VERIFinterrogans--GR5	0.985625	0.985889	0.985896	0.988117	0.999537	0.988043	0.986001	0.981824	0.99564	0.98805	0.985962	0.995795	0.985953	0.98594	0.985875	0.985768	0.981578	0.987361	0.985801	0.985975	0.987905	0.98449	0.995508	0.987724	0.997872	0.985755	0.98577	0.985793	0.985996	0.986044	0.99568	0.98497	0.985556	0.985688	0.985926	0.985889	0.986073	0.985729	0.985707	0.986001	0.985497	0.985618	0.985187	0.985674	0.985983	0.985686	0.986044	0.986069	0.984871
VERIFinterrogans--Fiocruz--LV3834	0.99951	0.999625	0.999583	0.990686	0.986043	0.991271	0.999664	0.984712	0.986075	0.990861	0.999407	0.985844	0.999621	0.992199	0.999628	0.990015	0.984596	0.991245	0.999548	0.99969	0.990951	0.990876	0.986152	0.992087	0.985794	0.992333	0.999509	0.991827	0.999664	0.999601	0.986324	0.990351	0.999608	0.992923	0.999582	0.999671	0.991057	0.990536	0.993028	0.999656	0.992571	0.992534	0.990864	0.992941	0.999253	0.992995	0.999596	0.999594	0.991191
VERIFinterrogans--2006001854	0.991025	0.991065	0.991047	0.989787	0.986206	0.990582	0.991125	0.983867	0.985215	0.990204	0.991202	0.98498	0.991134	0.990694	0.9912	0.988997	0.983539	0.990166	0.99101	0.991212	0.990194	0.989386	0.985691	0.990194	0.985685	0.991105	0.991074	0.99023	0.991188	0.991165	0.986219	0.989578	0.990881	0.9916	0.991215	0.991153	0.989706	0.989173	0.991579	0.991246	0.990965	0.991406	0.989362	0.991549	0.99099	0.991609	0.99122	0.991279	0.990115
VERIFinterrogans--Fiocruz--LV2816	0.999596	0.999483	0.999557	0.990556	0.985782	0.991232	0.999565	0.984515	0.985841	0.990603	0.999637	0.985504	0.999553	0.991964	0.99957	0.989942	0.984172	0.991118	0.999671	0.99954	0.990816	0.99063	0.986056	0.991965	0.985696	0.992148	0.999569	0.991704	0.999537	0.999556	0.986076	0.990187	0.999653	0.992814	0.999605	0.999557	0.990936	0.990431	0.992929	0.999585	0.992448	0.992479	0.990933	0.992937	0.999275	0.992855	0.999529	0.999511	0.990978
VERIFinterrogans--UI--08368	0.99169	0.991853	0.991825	0.99002	0.986795	0.992334	0.991859	0.984169	0.986172	0.991441	0.991848	0.985744	0.991888	0.991572	0.991932	0.98959	0.983737	0.990486	0.991957	0.992031	0.990709	0.990275	0.986353	0.991313	0.98649	0.991839	0.991853	0.990876	0.991968	0.991995	0.986703	0.990069	0.991661	0.991939	0.991919	0.991882	0.990211	0.989617	0.99192	0.992066	0.99208	0.991967	0.989649	0.991873	0.991681	0.991862	0.991864	0.991953	0.990153
VERIFinterrogans--56624	0.990108	0.990121	0.990141	0.989647	0.98944	0.989753	0.990217	0.983731	0.988902	0.989723	0.990185	0.98904	0.99015	0.98966	0.990132	0.988622	0.983511	0.989599	0.990181	0.990226	0.989834	0.988309	0.989256	0.989699	0.989421	0.989826	0.990164	0.989093	0.990325	0.990219	0.989386	0.988231	0.990058	0.989759	0.990214	0.990218	0.98895	0.98878	0.990039	0.990297	0.989712	0.989566	0.98863	0.989753	0.989983	0.989751	0.990138	0.990235	0.988578
VERIFinterrogans--2006006962	0.985737	0.986026	0.986053	0.988364	0.999393	0.988169	0.986086	0.981841	0.99553	0.988133	0.986023	0.996093	0.986049	0.985975	0.98608	0.985853	0.98164	0.98756	0.985925	0.986082	0.988074	0.984852	0.99561	0.987845	0.997765	0.986019	0.98577	0.985904	0.986098	0.986057	0.995655	0.985346	0.985926	0.985715	0.986096	0.986007	0.986459	0.985923	0.985742	0.986083	0.985609	0.98587	0.985259	0.985652	0.98606	0.985659	0.986092	0.986061	0.98522
VERIFinterrogans--Fiocruz--LV3213	0.999604	0.999518	0.99955	0.990508	0.985828	0.991285	0.999547	0.984403	0.985907	0.990725	0.999569	0.985567	0.999529	0.992026	0.999605	0.98986	0.984087	0.991178	0.999678	0.999565	0.990805	0.990648	0.986019	0.991999	0.985673	0.992148	0.999632	0.99166	0.99957	0.999505	0.986021	0.990211	0.999588	0.992952	0.9996	0.999571	0.990868	0.990431	0.992946	0.999583	0.992407	0.992476	0.990879	0.992891	0.999286	0.993004	0.999519	0.99957	0.991151
VERIFinterrogans--Fiocruz--LV999	0.999469	0.999519	0.999552	0.990654	0.98614	0.991258	0.999571	0.984723	0.985966	0.990777	0.999406	0.985897	0.999623	0.992126	0.999553	0.99001	0.984502	0.991085	0.999452	0.999619	0.990886	0.990793	0.986272	0.991935	0.985857	0.992213	0.999454	0.991702	0.999595	0.99967	0.986377	0.990384	0.999544	0.992827	0.999568	0.999567	0.990991	0.990394	0.99294	0.999581	0.992465	0.992405	0.990937	0.992892	0.999167	0.992877	0.999635	0.999684	0.991255
VERIFinterrogans--2007005490	0.999617	0.999451	0.999481	0.990488	0.98574	0.99122	0.999505	0.984556	0.985864	0.990681	0.999543	0.985572	0.999497	0.99199	0.999557	0.989822	0.984245	0.991157	0.999647	0.999506	0.99089	0.990541	0.986047	0.991893	0.985754	0.99207	0.999538	0.991607	0.999503	0.999448	0.986085	0.990208	0.999515	0.992829	0.999531	0.999519	0.990839	0.990387	0.992879	0.99952	0.992403	0.992462	0.990889	0.992871	0.999256	0.992902	0.999483	0.999477	0.991013
VERIFinterrogans--Fiocruz--LV3323	0.999533	0.999511	0.999724	0.990614	0.985988	0.991244	0.999548	0.984641	0.985997	0.990804	0.999461	0.985786	0.999644	0.992154	0.999841	0.989986	0.984382	0.991136	0.999551	0.999604	0.990813	0.99079	0.986148	0.991974	0.985691	0.992277	0.999536	0.991742	0.999567	0.999591	0.986356	0.990278	0.999659	0.992955	0.999769	0.999589	0.991002	0.990412	0.99287	0.999615	0.992473	0.992494	0.99092	0.992866	0.999248	0.99299	0.999622	0.99964	0.991112
VERIFinterrogans--Fiocruz--LV2919	0.999511	0.999442	0.999472	0.990529	0.985752	0.991183	0.999482	0.984436	0.985794	0.990606	0.999481	0.9855	0.999442	0.99198	0.999506	0.989909	0.984127	0.991002	0.999549	0.999536	0.990726	0.9906	0.985881	0.991843	0.985624	0.992076	0.999541	0.991586	0.999448	0.999503	0.986027	0.99018	0.999548	0.992762	0.999505	0.999514	0.990843	0.990381	0.992848	0.999519	0.992447	0.992373	0.990773	0.992845	0.999183	0.992792	0.999448	0.999443	0.990979
VERIFinterrogans--Fiocruz--LV4225	0.999589	0.999477	0.999485	0.990506	0.985691	0.991244	0.999458	0.984469	0.985939	0.990696	0.999493	0.985538	0.999493	0.991922	0.999544	0.989819	0.984098	0.991098	0.999531	0.999483	0.99079	0.990462	0.986035	0.991898	0.985651	0.992012	0.999477	0.991614	0.999482	0.999455	0.986057	0.990267	0.999519	0.992795	0.99951	0.999574	0.990754	0.990376	0.992823	0.999533	0.992318	0.992367	0.990825	0.992743	0.999217	0.992893	0.999404	0.999473	0.99092
VERIFinterrogans--Fiocruz--LV2791	0.999513	0.999502	0.999695	0.990638	0.985994	0.991184	0.999554	0.984671	0.985957	0.990778	0.999455	0.985766	0.999601	0.99217	0.999763	0.989947	0.984311	0.99111	0.999529	0.999581	0.990796	0.990675	0.986183	0.991926	0.985733	0.992248	0.999495	0.991753	0.999522	0.999581	0.986345	0.990291	0.999657	0.992915	0.999743	0.999581	0.990981	0.990345	0.99287	0.999572	0.992472	0.992508	0.991001	0.992808	0.999247	0.992957	0.999561	0.999624	0.991097
VERIFinterrogans--Fiocruz--R83	0.999459	0.999651	0.999587	0.990608	0.985997	0.991229	0.999629	0.984577	0.986008	0.990773	0.999449	0.985793	0.999664	0.992137	0.999603	0.989998	0.984432	0.991135	0.999561	0.99975	0.990977	0.990771	0.986163	0.992009	0.985765	0.99227	0.999516	0.991745	0.999674	0.999645	0.986342	0.990347	0.999602	0.992942	0.999598	0.999698	0.990955	0.990461	0.99298	0.999716	0.992509	0.992561	0.990818	0.992919	0.999253	0.992978	0.999577	0.999645	0.991143
VERIFinterrogans--Fiocruz--L1-130	0.999523	0.999483	0.999638	0.990528	0.985779	0.9912	0.999578	0.984533	0.9859	0.990699	0.999559	0.985457	0.999624	0.991966	0.999776	0.989783	0.984103	0.991087	0.999618	0.999604	0.990711	0.99045	0.985947	0.991887	0.985583	0.992134	0.999647	0.991711	0.999563	0.999627	0.986149	0.990167	0.999717	0.992817	0.999699	0.999555	0.990708	0.99036	0.992944	0.99963	0.992373	0.992416	0.990905	0.992868	0.999266	0.992868	0.999624	0.999624	0.990788
VERIFinterrogans--56635	0.991349	0.991351	0.991403	0.990236	0.987433	0.990536	0.991414	0.984568	0.986491	0.990573	0.991452	0.986611	0.991411	0.990749	0.99144	0.989213	0.98435	0.992791	0.991423	0.991504	0.993177	0.989929	0.987155	0.990556	0.987172	0.991319	0.99133	0.990526	0.991505	0.991504	0.987537	0.989849	0.991375	0.991478	0.991485	0.991456	0.99039	0.98977	0.991589	0.99152	0.991206	0.991602	0.989964	0.991505	0.991212	0.9915	0.991412	0.991449	0.989975
VERIFinterrogans--Fiocruz--LV2908	0.999382	0.999406	0.999404	0.990609	0.986069	0.991303	0.999375	0.98463	0.985969	0.990669	0.999301	0.985854	0.999442	0.992006	0.999402	0.990019	0.984574	0.990982	0.99937	0.999412	0.990863	0.990713	0.986198	0.991904	0.985826	0.992174	0.99934	0.991567	0.999361	0.999392	0.986343	0.990327	0.999442	0.992813	0.999361	0.999325	0.990956	0.990486	0.992854	0.999375	0.992502	0.992356	0.990747	0.992852	0.999073	0.992849	0.999375	0.999382	0.991061
VERIFinterrogans--56609-V	0.990736	0.99084	0.990835	0.990129	0.988342	0.991231	0.990826	0.983535	0.988259	0.999954	0.990903	0.987785	0.990835	0.990767	0.990944	0.989337	0.983368	0.990462	0.990833	0.990939	0.990336	0.989761	0.988387	0.991097	0.988093	0.99075	0.990866	0.990316	0.990898	0.990833	0.988664	0.989617	0.990912	0.990946	0.990886	0.990867	0.990089	0.989307	0.990928	0.9909	0.991147	0.991126	0.98938	0.990953	0.990836	0.990879	0.990814	0.990879	0.990045
VERIFinterrogans--Fiocruz--LV2958	0.999524	0.999613	0.999567	0.990725	0.986001	0.991269	0.999661	0.984629	0.98593	0.990847	0.999519	0.985871	0.999638	0.992178	0.999636	0.990077	0.984586	0.991272	0.999573	0.999728	0.990976	0.990834	0.986131	0.992017	0.98571	0.992284	0.999562	0.991804	0.999696	0.999603	0.986288	0.990303	0.999708	0.992961	0.999605	0.999671	0.991022	0.990495	0.992943	0.99968	0.992503	0.992507	0.990895	0.99291	0.999215	0.993015	0.999618	0.999665	0.991212
VERIFinterrogans--UI--12769	0.99176	0.991944	0.991925	0.990015	0.986752	0.992264	0.991955	0.984093	0.986219	0.991396	0.991827	0.985734	0.992002	0.991585	0.992006	0.989683	0.983687	0.990473	0.991939	0.992086	0.990655	0.990176	0.986276	0.991332	0.98651	0.991822	0.991873	0.990934	0.991959	0.992056	0.986644	0.990088	0.991551	0.991954	0.991934	0.991969	0.990163	0.989519	0.992091	0.992098	0.991911	0.99188	0.989658	0.991918	0.991755	0.991904	0.991881	0.991954	0.990144
VERIFinterrogans--2006006960	0.991988	0.992284	0.992226	0.990079	0.985529	0.990813	0.992252	0.984414	0.985107	0.990603	0.992111	0.98471	0.99236	0.992594	0.992317	0.98988	0.984085	0.990657	0.99216	0.992364	0.990406	0.990714	0.985244	0.991599	0.985339	0.992408	0.992023	0.991949	0.992333	0.99239	0.985727	0.990473	0.992081	0.992715	0.992263	0.992316	0.990545	0.990284	0.992862	0.992369	0.999345	0.993336	0.990545	0.992686	0.992062	0.992737	0.992355	0.992358	0.991338
VERIFinterrogans--2006006968	0.985725	0.986003	0.985968	0.988259	0.999396	0.988097	0.985991	0.981749	0.995498	0.988046	0.985909	0.995984	0.986068	0.985983	0.986008	0.985846	0.981745	0.987469	0.985812	0.986006	0.987975	0.984793	0.995558	0.987879	0.997746	0.985886	0.985806	0.985821	0.986062	0.986026	0.995564	0.985197	0.985825	0.985784	0.986025	0.985968	0.9863	0.985841	0.985707	0.986072	0.985608	0.985819	0.985291	0.985736	0.985951	0.985765	0.98603	0.986025	0.985207
VERIFinterrogans--2006006956	0.992421	0.992488	0.992514	0.990245	0.985679	0.990956	0.992425	0.984631	0.985267	0.990737	0.992413	0.985165	0.992553	0.992817	0.992575	0.990191	0.984314	0.990818	0.992535	0.992487	0.990655	0.990935	0.985571	0.991744	0.985426	0.992569	0.992388	0.992104	0.992485	0.992534	0.985853	0.990739	0.992468	0.992848	0.992543	0.992483	0.991009	0.990239	0.992979	0.992438	0.999399	0.993466	0.990738	0.992861	0.992324	0.992852	0.992482	0.992617	0.991696
VERIFinterrogans--P2431	0.999636	0.999497	0.999559	0.990594	0.985653	0.991191	0.999526	0.984509	0.985848	0.990626	0.999499	0.985577	0.999499	0.991999	0.99961	0.989804	0.984181	0.991064	0.999622	0.999533	0.990839	0.990617	0.986045	0.992016	0.985683	0.992122	0.999596	0.991666	0.999472	0.999484	0.986154	0.990207	0.999565	0.992857	0.999571	0.99957	0.990838	0.990404	0.992999	0.999505	0.992404	0.992502	0.990715	0.992927	0.999276	0.99295	0.999487	0.999519	0.99096
VERIFinterrogans--Fiocruz--LV4188	0.999461	0.99939	0.999458	0.990595	0.98572	0.991178	0.999388	0.98453	0.98593	0.990631	0.999508	0.985468	0.999419	0.99196	0.999536	0.989839	0.984096	0.991127	0.999484	0.999456	0.990874	0.990655	0.986016	0.991947	0.985783	0.992209	0.99956	0.991603	0.999499	0.999435	0.986201	0.990119	0.999508	0.992816	0.999499	0.999496	0.99089	0.990421	0.992854	0.999547	0.992379	0.992462	0.990852	0.9928	0.999236	0.992851	0.999413	0.999398	0.990952
VERIFinterrogans--AKRFB	0.985587	0.985888	0.985929	0.988103	0.999465	0.988021	0.985976	0.98183	0.995595	0.98802	0.985933	0.995888	0.985974	0.985932	0.986003	0.985762	0.981611	0.98741	0.985782	0.986021	0.98797	0.9846	0.995505	0.987757	0.99785	0.985699	0.985749	0.985816	0.986012	0.986054	0.995705	0.984963	0.985633	0.98562	0.985979	0.985912	0.986	0.985738	0.985691	0.986061	0.985407	0.985552	0.985143	0.985593	0.985942	0.98565	0.986037	0.986141	0.984841
VERIFinterrogans--acegua	0.991147	0.991273	0.991218	0.989856	0.986843	0.990469	0.991336	0.984383	0.98677	0.990312	0.991293	0.98611	0.991207	0.991369	0.99128	0.989434	0.983947	0.990415	0.991224	0.991382	0.990412	0.990268	0.986733	0.991061	0.986594	0.991206	0.991166	0.990931	0.991314	0.991381	0.987151	0.990105	0.99108	0.991734	0.991291	0.991259	0.999027	0.990119	0.9917	0.991357	0.991364	0.991653	0.990518	0.991781	0.991122	0.991812	0.991329	0.99139	0.989961
VERIFinterrogans--2006006976	0.990868	0.990895	0.99087	0.989381	0.985402	0.989322	0.99084	0.984624	0.984714	0.989214	0.990803	0.984869	0.990921	0.990413	0.990922	0.988754	0.984385	0.989773	0.990909	0.990893	0.989752	0.989867	0.984946	0.989928	0.985139	0.990506	0.9908	0.989811	0.99091	0.990878	0.985214	0.989792	0.990855	0.991104	0.990907	0.990888	0.989914	0.989652	0.991181	0.990873	0.990631	0.990698	0.999741	0.991142	0.990734	0.991096	0.990783	0.990953	0.989531
VERIFinterrogans--Fiocruz--LV199	0.999543	0.999666	0.999585	0.99071	0.986093	0.991216	0.999617	0.984638	0.986095	0.990899	0.999523	0.985895	0.99973	0.992226	0.999613	0.989975	0.984427	0.991209	0.999541	0.999722	0.990907	0.990798	0.986218	0.99198	0.985792	0.992288	0.999568	0.9918	0.999718	0.999664	0.986438	0.990311	0.999633	0.992937	0.999644	0.999647	0.991034	0.990491	0.992921	0.999679	0.99258	0.992544	0.990888	0.992872	0.999214	0.992976	0.999665	0.999684	0.991101
VERIFinterrogans--Fiocruz--LV2772	0.999574	0.99953	0.999762	0.990644	0.986011	0.991272	0.999527	0.984674	0.986014	0.99079	0.999508	0.985867	0.999672	0.992133	0.99979	0.99001	0.984374	0.9912	0.999576	0.9996	0.99091	0.990717	0.986214	0.991998	0.98573	0.992314	0.999572	0.991796	0.999608	0.999644	0.986359	0.990314	0.999677	0.99296	0.999852	0.999615	0.990978	0.990454	0.992906	0.999644	0.992544	0.992582	0.990967	0.992829	0.999264	0.992994	0.999633	0.999627	0.99115
VERIFinterrogans--M933_lip32_mutant	0.984533	0.984647	0.984579	0.98401	0.982062	0.983907	0.984628	0.999716	0.981608	0.983326	0.984663	0.981463	0.984604	0.984645	0.984689	0.983594	0.999432	0.984044	0.984481	0.984626	0.984108	0.98495	0.982279	0.984063	0.981984	0.984535	0.984569	0.983874	0.984541	0.984661	0.982472	0.98502	0.984512	0.984608	0.984534	0.984646	0.984015	0.984357	0.984784	0.984686	0.984687	0.98483	0.984438	0.984627	0.984554	0.984586	0.984551	0.984669	0.98378
VERIFinterrogans--M20	0.999448	0.999494	0.999594	0.990559	0.985789	0.99122	0.999545	0.984489	0.985872	0.990646	0.999549	0.985472	0.999599	0.991971	0.999675	0.989796	0.984002	0.991012	0.999527	0.999567	0.990711	0.990506	0.985904	0.991893	0.98567	0.992149	0.999586	0.991687	0.999499	0.999569	0.986203	0.990209	0.999512	0.992764	0.999602	0.999516	0.990626	0.990295	0.992916	0.999567	0.99239	0.992495	0.990903	0.99284	0.999217	0.992821	0.999587	0.999567	0.990826
VERIFinterrogans--Fiocruz--LV3244	0.999362	0.999345	0.99937	0.990525	0.986037	0.991201	0.999365	0.98463	0.98596	0.990631	0.99925	0.985859	0.999406	0.992008	0.999387	0.989818	0.984493	0.991004	0.999283	0.999367	0.990667	0.990656	0.986204	0.991817	0.985734	0.992032	0.999297	0.991598	0.999321	0.999384	0.986258	0.990305	0.999344	0.992671	0.99936	0.999352	0.990855	0.990428	0.992793	0.999325	0.992393	0.992302	0.99072	0.992747	0.998963	0.992761	0.999337	0.999412	0.991134
VERIFinterrogans--Fiocruz--LV2806	0.999465	0.999554	0.999503	0.990731	0.986164	0.991258	0.999639	0.984602	0.98611	0.990813	0.999449	0.985861	0.999637	0.992209	0.999565	0.990091	0.984432	0.991121	0.999533	0.999647	0.990964	0.990847	0.986226	0.992037	0.985815	0.99233	0.999534	0.991803	0.999633	0.999568	0.986431	0.990439	0.999595	0.992983	0.999567	0.999628	0.991103	0.99049	0.993046	0.9997	0.992603	0.992542	0.990894	0.992981	0.99918	0.993057	0.999618	0.999536	0.991324
VERIFinterrogans--Fiocruz--LV130	0.999585	0.999405	0.99946	0.990513	0.985812	0.991154	0.999532	0.984551	0.985949	0.990677	0.999515	0.985606	0.999466	0.991907	0.999578	0.989824	0.984084	0.991092	0.999579	0.999496	0.990766	0.990506	0.98597	0.991844	0.985781	0.992162	0.999576	0.991647	0.999499	0.999454	0.986056	0.990185	0.999543	0.992822	0.999546	0.999488	0.990753	0.990457	0.9929	0.999519	0.992375	0.992505	0.990788	0.992828	0.99927	0.992882	0.999488	0.99953	0.991025
VERIFinterrogans--P2547	0.999504	0.999584	0.999484	0.99065	0.986052	0.991283	0.99961	0.984617	0.986031	0.990805	0.999466	0.98582	0.999629	0.99213	0.999533	0.990027	0.984474	0.99119	0.999491	0.999635	0.990862	0.990742	0.986237	0.991902	0.98579	0.992339	0.99948	0.991764	0.999552	0.999601	0.986355	0.990343	0.999582	0.992932	0.999571	0.99958	0.991015	0.990447	0.992921	0.99965	0.992543	0.992544	0.99088	0.992806	0.999215	0.992967	0.999576	0.999579	0.991169
VERIFinterrogans--UI--08434	0.991052	0.991208	0.991265	0.98982	0.987914	0.99165	0.991234	0.98406	0.987599	0.99329	0.991188	0.986941	0.991253	0.990935	0.991379	0.989427	0.983634	0.990355	0.991188	0.991482	0.990447	0.989683	0.98729	0.991021	0.987624	0.991304	0.991293	0.990559	0.991326	0.991369	0.987715	0.989733	0.991035	0.991305	0.991353	0.991336	0.989627	0.989558	0.991342	0.991499	0.991132	0.991339	0.989376	0.991214	0.991047	0.991293	0.991349	0.991347	0.989809
VERIFinterrogans--L0374	0.99148	0.991385	0.991539	0.989664	0.985486	0.990421	0.991533	0.983556	0.985402	0.990098	0.991468	0.985013	0.991511	0.998136	0.991596	0.99004	0.983212	0.990264	0.991518	0.991581	0.990087	0.989841	0.985591	0.990866	0.985453	0.992869	0.991467	0.996116	0.991476	0.991586	0.985853	0.98991	0.991249	0.991905	0.991539	0.991541	0.99003	0.989581	0.991996	0.991608	0.991919	0.992098	0.990094	0.991868	0.991218	0.991883	0.991478	0.991591	0.996836
VERIFinterrogans--P2554	0.999429	0.999589	0.999501	0.99065	0.986067	0.991295	0.999556	0.984654	0.986055	0.990768	0.999404	0.985942	0.999608	0.992244	0.999488	0.989998	0.98453	0.991183	0.999449	0.999635	0.990939	0.990829	0.986249	0.992053	0.985803	0.992287	0.999473	0.991788	0.999633	0.999584	0.986337	0.990385	0.99955	0.992908	0.999583	0.999574	0.990986	0.990393	0.992955	0.99963	0.99259	0.992587	0.99088	0.992927	0.999203	0.992962	0.999563	0.999591	0.991249
VERIFinterrogans--Fiocruz--LV4174	0.999577	0.999476	0.999536	0.990478	0.985702	0.991131	0.999506	0.984523	0.985865	0.99054	0.99954	0.985455	0.999472	0.991995	0.999604	0.989733	0.98413	0.991077	0.999614	0.999511	0.990731	0.99056	0.985905	0.991919	0.985694	0.992194	0.999561	0.991643	0.999487	0.999475	0.986094	0.990214	0.999513	0.992777	0.99951	0.999498	0.990777	0.990337	0.992886	0.999589	0.99245	0.992396	0.990784	0.992875	0.999255	0.992834	0.999446	0.999484	0.990845
VERIFinterrogans--Fiocruz--LV3373	0.999477	0.999496	0.99955	0.990609	0.986021	0.991289	0.99954	0.984624	0.986026	0.990727	0.999404	0.985809	0.999658	0.992119	0.999582	0.989916	0.984388	0.991097	0.9994	0.999618	0.99084	0.990765	0.986164	0.99191	0.985703	0.992216	0.999487	0.99171	0.999564	0.999701	0.986299	0.990335	0.999546	0.99281	0.999598	0.999593	0.990924	0.990452	0.992785	0.999637	0.992435	0.992447	0.99085	0.992732	0.999107	0.992847	0.999596	0.999645	0.991143
VERIFinterrogans--Piscina	0.997513	0.997519	0.997621	0.988586	0.983791	0.989199	0.9976	0.982632	0.984026	0.988654	0.997538	0.983599	0.997656	0.990076	0.997758	0.987855	0.982172	0.989108	0.997556	0.9976	0.988763	0.988512	0.984146	0.989882	0.983726	0.990198	0.997586	0.98971	0.997559	0.99764	0.984307	0.988676	0.997598	0.990972	0.997653	0.997575	0.988854	0.988477	0.990983	0.997621	0.990306	0.990495	0.988926	0.990888	0.997224	0.990994	0.99764	0.99762	0.989174
VERIFinterrogans--CUDO8	0.99097	0.991046	0.990981	0.989779	0.987265	0.990542	0.991002	0.98407	0.986797	0.990118	0.99098	0.986298	0.991062	0.990395	0.991003	0.989047	0.983652	0.992398	0.990934	0.991136	0.992841	0.988963	0.986878	0.990053	0.987265	0.990645	0.990992	0.989919	0.991167	0.991129	0.98731	0.988722	0.990728	0.991046	0.991049	0.991043	0.989511	0.989274	0.991193	0.991107	0.990697	0.991008	0.989639	0.991016	0.990767	0.991126	0.991036	0.991074	0.988991
VERIFinterrogans--L0996	0.9869	0.987039	0.986984	0.987786	0.992152	0.988245	0.987202	0.981937	0.992479	0.987949	0.98707	0.991685	0.987115	0.986648	0.987021	0.986162	0.981526	0.98768	0.986973	0.987152	0.987988	0.985464	0.991678	0.987833	0.992262	0.986988	0.98709	0.986468	0.987177	0.987123	0.992014	0.985988	0.98684	0.987023	0.987123	0.986953	0.987053	0.986299	0.987136	0.987079	0.986564	0.98628	0.98598	0.98704	0.987066	0.986939	0.987108	0.987152	0.98583
VERIFinterrogans--56601	0.99272	0.992716	0.992731	0.990322	0.98555	0.991095	0.992746	0.984498	0.985499	0.99061	0.99258	0.984912	0.992687	0.992291	0.992825	0.989963	0.984229	0.991029	0.992773	0.992913	0.9908	0.990773	0.985351	0.991511	0.985277	0.992613	0.992717	0.991621	0.992859	0.992814	0.985745	0.990468	0.992605	0.999814	0.99271	0.992728	0.990791	0.990537	0.999788	0.99277	0.992688	0.992997	0.990978	0.99994	0.992552	0.999817	0.992767	0.992736	0.99105
VERIFinterrogans--56606-V	0.990103	0.990098	0.990104	0.989931	0.989734	0.990393	0.9901	0.983858	0.989838	0.991167	0.990166	0.989495	0.990053	0.990034	0.990089	0.98902	0.983486	0.990048	0.989991	0.990125	0.990116	0.988631	0.98989	0.9908	0.989807	0.989856	0.989986	0.989507	0.990036	0.990141	0.99009	0.988426	0.989997	0.989884	0.990161	0.99022	0.989438	0.988868	0.989909	0.99022	0.989962	0.989882	0.988549	0.989943	0.990006	0.989782	0.990015	0.990077	0.988976
VERIFinterrogans--Fiocruz--LV212	0.999554	0.999596	0.999521	0.990763	0.986128	0.991303	0.999625	0.984694	0.986135	0.990778	0.999517	0.985939	0.999658	0.99216	0.999603	0.990092	0.984606	0.991133	0.999555	0.999649	0.990943	0.990814	0.986217	0.992052	0.985844	0.992339	0.999555	0.991809	0.999628	0.999617	0.986374	0.990433	0.999578	0.992965	0.999569	0.999667	0.991067	0.990472	0.993024	0.999702	0.992538	0.992608	0.990866	0.992984	0.999254	0.993001	0.999601	0.999598	0.991185
VERIFinterrogans--Fiocruz--LV4114	0.999535	0.999414	0.999446	0.990533	0.985752	0.991175	0.999446	0.984478	0.985881	0.990602	0.999555	0.985504	0.999472	0.991996	0.999519	0.98979	0.983984	0.990978	0.999522	0.999468	0.990808	0.990638	0.985971	0.991874	0.985667	0.992134	0.999603	0.991539	0.999525	0.999442	0.986137	0.990116	0.999537	0.992856	0.999541	0.999449	0.990898	0.990269	0.992851	0.999515	0.992335	0.992362	0.990775	0.992767	0.999182	0.992914	0.999463	0.999457	0.991048
VERIFinterrogans--L1207	0.983423	0.983489	0.983503	0.982942	0.981895	0.983162	0.983495	0.979599	0.981971	0.983118	0.983488	0.981771	0.983504	0.983086	0.983543	0.982392	0.979249	0.983181	0.983303	0.983619	0.98311	0.982659	0.981827	0.983182	0.981946	0.982806	0.983468	0.982702	0.98342	0.983447	0.982002	0.983168	0.983225	0.983562	0.983313	0.983494	0.982927	0.983092	0.983508	0.983585	0.982978	0.9834	0.98312	0.983512	0.983523	0.983618	0.983573	0.983593	0.982268
VERIFinterrogans--Fiocruz--LV2766	0.999592	0.999478	0.999505	0.990572	0.985676	0.991193	0.999563	0.98452	0.985926	0.990697	0.999604	0.985565	0.999517	0.991979	0.999592	0.989866	0.984136	0.991114	0.999547	0.999545	0.990852	0.990687	0.985867	0.991926	0.985654	0.992157	0.999589	0.991633	0.999569	0.999515	0.986014	0.990231	0.999576	0.992804	0.999589	0.999519	0.99083	0.990284	0.992942	0.999617	0.992449	0.992493	0.990819	0.992866	0.999253	0.99289	0.999522	0.999507	0.991004
VERIFinterrogans--UI--12764	0.991175	0.991314	0.991308	0.990123	0.987035	0.9909	0.991359	0.984063	0.986309	0.990407	0.991232	0.985919	0.991346	0.990663	0.991387	0.989072	0.983695	0.990532	0.99133	0.991481	0.990095	0.98894	0.986795	0.990579	0.987015	0.990817	0.991237	0.990119	0.991399	0.99148	0.987143	0.988582	0.991171	0.991349	0.991314	0.99137	0.989716	0.989665	0.991546	0.991469	0.991019	0.990982	0.989449	0.991293	0.991182	0.991383	0.991395	0.991387	0.989425
VERIFinterrogans--Pomona	0.985702	0.9859	0.985954	0.988174	0.999447	0.988087	0.985991	0.981811	0.995613	0.988082	0.986042	0.995944	0.986014	0.985961	0.986	0.985783	0.981572	0.987417	0.985893	0.986029	0.987957	0.984569	0.995507	0.987783	0.997847	0.985837	0.985827	0.985862	0.986037	0.986117	0.995624	0.985022	0.985679	0.98559	0.986029	0.985944	0.986091	0.985728	0.985678	0.98605	0.985489	0.985604	0.985205	0.985612	0.986037	0.985584	0.986122	0.986124	0.984907
VERIFinterrogans--SR61	0.987055	0.986913	0.986929	0.98863	0.994624	0.988247	0.986837	0.982117	0.993279	0.988137	0.987092	0.993526	0.98699	0.9868	0.986983	0.986812	0.981907	0.987632	0.98701	0.987008	0.988278	0.985516	0.993943	0.988158	0.994207	0.987046	0.98706	0.986844	0.98714	0.987054	0.994009	0.985614	0.987072	0.986972	0.987035	0.986983	0.987374	0.98656	0.986991	0.986987	0.986739	0.986804	0.986058	0.986853	0.987041	0.986858	0.98703	0.987008	0.986215
VERIFinterrogans--A05D31	0.98623	0.986256	0.986242	0.988314	0.995908	0.987813	0.986271	0.981926	0.996058	0.988278	0.986398	0.996161	0.986204	0.985723	0.986157	0.986007	0.981812	0.987325	0.986212	0.986322	0.987776	0.984765	0.996353	0.988166	0.996332	0.986139	0.986212	0.986058	0.986265	0.986352	0.996464	0.985199	0.986295	0.985843	0.986321	0.986252	0.986506	0.986021	0.985985	0.986366	0.98565	0.985518	0.985217	0.985874	0.986323	0.985792	0.986342	0.986327	0.985057
VERIFinterrogans--56678	0.999469	0.999385	0.999456	0.990806	0.986069	0.99145	0.999457	0.984789	0.98613	0.991018	0.999413	0.985901	0.99943	0.9923	0.999551	0.990271	0.984593	0.991338	0.999471	0.999448	0.991028	0.990927	0.986193	0.992202	0.9859	0.992318	0.999498	0.991928	0.99944	0.999376	0.986347	0.99053	0.999615	0.99313	0.999478	0.999454	0.991207	0.99061	0.993137	0.999474	0.992629	0.992618	0.991117	0.993061	0.999127	0.993169	0.999373	0.999427	0.991223
VERIFinterrogans--2006006972	0.999498	0.999397	0.999407	0.990353	0.985722	0.991151	0.999415	0.984515	0.985814	0.990547	0.999441	0.985464	0.99943	0.991883	0.999508	0.989828	0.984087	0.99102	0.999529	0.999474	0.990736	0.990424	0.985858	0.991903	0.985635	0.992	0.999486	0.991551	0.999427	0.999463	0.985958	0.990104	0.999438	0.992775	0.999446	0.999414	0.990878	0.990231	0.992843	0.99953	0.992426	0.99239	0.990787	0.992819	0.999207	0.992748	0.999421	0.999415	0.990915
VERIFinterrogans--56104	0.992706	0.992716	0.99257	0.990323	0.985852	0.991188	0.992802	0.984957	0.985439	0.991166	0.992784	0.985332	0.992698	0.992908	0.992696	0.990566	0.984776	0.99115	0.992713	0.992831	0.991119	0.991147	0.98585	0.991856	0.985587	0.992755	0.992655	0.99245	0.9928	0.992665	0.985949	0.990905	0.992645	0.993234	0.99273	0.992825	0.991304	0.990731	0.993365	0.992848	0.994654	0.993712	0.99131	0.993265	0.992504	0.993306	0.992694	0.992696	0.991911
VERIFinterrogans--56649	0.988611	0.988703	0.988673	0.989046	0.991503	0.988939	0.988803	0.983436	0.990916	0.989328	0.988629	0.991135	0.988732	0.988323	0.988747	0.987687	0.983218	0.988714	0.988723	0.988767	0.988849	0.987228	0.991326	0.989252	0.99133	0.988271	0.988539	0.98802	0.988754	0.988858	0.991734	0.987073	0.988632	0.988218	0.988752	0.988754	0.987915	0.987525	0.988413	0.988801	0.987993	0.987941	0.987988	0.988322	0.988553	0.988219	0.988778	0.988757	0.986957
VERIFinterrogans--R168	0.991971	0.992073	0.991989	0.989959	0.985929	0.990782	0.992147	0.984454	0.985788	0.990602	0.991911	0.985331	0.992023	0.999439	0.992091	0.990548	0.984113	0.990755	0.991906	0.992191	0.990541	0.990554	0.985818	0.9912	0.985826	0.99328	0.992007	0.996925	0.992081	0.992095	0.986271	0.990247	0.991916	0.992162	0.992113	0.992154	0.990515	0.989935	0.992452	0.992153	0.992605	0.99237	0.990451	0.992134	0.991745	0.9922	0.992071	0.992248	0.997076
VERIFinterrogans--56601-V	0.992901	0.992857	0.992854	0.9905	0.985796	0.991252	0.99288	0.984708	0.985741	0.990772	0.992754	0.985285	0.99277	0.992406	0.992908	0.990188	0.984495	0.991206	0.992915	0.992959	0.991098	0.991059	0.985661	0.991661	0.985429	0.992723	0.992824	0.99179	0.992957	0.992866	0.985896	0.990715	0.992806	0.999842	0.992812	0.992927	0.991217	0.990638	0.99982	0.992914	0.992884	0.993031	0.991163	0.999948	0.992673	0.999839	0.992835	0.992855	0.991562
VERIFinterrogans--2002000632	0.990577	0.990815	0.990711	0.989099	0.985124	0.989078	0.990792	0.984992	0.984892	0.989515	0.990582	0.984236	0.990806	0.990862	0.990685	0.988922	0.98453	0.989766	0.990671	0.990737	0.989298	0.99948	0.985198	0.990211	0.984699	0.990591	0.990569	0.989798	0.990751	0.990902	0.985192	0.996849	0.990734	0.991093	0.990831	0.990804	0.989985	0.989357	0.991103	0.990829	0.990818	0.991046	0.989963	0.991062	0.990556	0.991092	0.990789	0.990764	0.989653
VERIFinterrogans--R066	0.999513	0.999667	0.999642	0.990629	0.985968	0.991263	0.99967	0.984646	0.986009	0.990742	0.999475	0.985795	0.999666	0.992067	0.999616	0.990074	0.984484	0.991149	0.999564	0.999682	0.990868	0.990868	0.986231	0.992016	0.985721	0.992255	0.999512	0.991719	0.999562	0.999605	0.986391	0.990326	0.99967	0.992935	0.99961	0.999613	0.991058	0.990437	0.99291	0.99965	0.992501	0.992521	0.990882	0.992879	0.999256	0.992981	0.999604	0.999628	0.991154
VERIFinterrogans--Fiocruz--LV2756--C1	0.999347	0.999298	0.999269	0.990487	0.986004	0.991248	0.999284	0.984546	0.98595	0.99067	0.999263	0.985755	0.999246	0.992039	0.999362	0.989885	0.984339	0.99109	0.999288	0.999325	0.990842	0.990697	0.986208	0.991895	0.986026	0.991961	0.999391	0.991664	0.9993	0.999322	0.986252	0.99017	0.999235	0.992844	0.999354	0.999277	0.990827	0.990402	0.992834	0.999321	0.9923	0.992401	0.990738	0.992767	0.999082	0.992868	0.999285	0.99931	0.990995
VERIFinterrogans--HAI135	0.901502	0.901707	0.901651	0.901716	0.9017	0.902067	0.901775	0.901631	0.901541	0.901988	0.901757	0.900911	0.901493	0.901781	0.901642	0.902145	0.901588	0.901941	0.90162	0.901529	0.901687	0.901824	0.901745	0.901659	0.901549	0.901487	0.901746	0.901899	0.901693	0.901593	0.901771	0.90326	0.901515	0.901689	0.901572	0.901682	0.901779	0.90137	0.901718	0.901695	0.901763	0.901992	0.903149	0.901667	0.901879	0.901599	0.901747	0.901717	0.901813
VERIFinterrogans--Fiocruz--LV2804	0.999446	0.999605	0.999625	0.990597	0.985983	0.991186	0.999589	0.984578	0.985956	0.990793	0.999347	0.98581	0.999652	0.992128	0.99966	0.989988	0.984386	0.991169	0.999453	0.999671	0.990821	0.990757	0.98613	0.991966	0.985728	0.992234	0.999491	0.991744	0.999627	0.999652	0.986355	0.990357	0.999538	0.992926	0.999638	0.999633	0.990955	0.990415	0.992873	0.999641	0.992497	0.992553	0.990863	0.992846	0.999209	0.992979	0.999643	0.999715	0.991213
VERIFinterrogans--Fiocruz--LV3409	0.999447	0.999468	0.999504	0.990614	0.985679	0.991206	0.99948	0.984434	0.985966	0.990599	0.999516	0.985617	0.999509	0.992017	0.999634	0.989836	0.984205	0.991044	0.99959	0.999515	0.990757	0.990534	0.985949	0.99193	0.985702	0.992089	0.999639	0.99168	0.999508	0.99951	0.986115	0.990119	0.999578	0.992823	0.999586	0.99956	0.99084	0.990409	0.992872	0.999548	0.992408	0.992467	0.990745	0.99287	0.999296	0.992894	0.99951	0.999571	0.990998
VERIFinterrogans--Szwajizak	0.975114	0.975096	0.975034	0.973945	0.973348	0.973731	0.97516	0.971957	0.972175	0.973948	0.975144	0.971841	0.975043	0.974698	0.975064	0.97377	0.971727	0.974138	0.975082	0.975158	0.974208	0.975756	0.973416	0.974593	0.973241	0.97444	0.974919	0.974152	0.975075	0.97518	0.973854	0.97652	0.974963	0.974593	0.975043	0.975059	0.97384	0.974002	0.974857	0.97517	0.974682	0.974283	0.974251	0.974599	0.975578	0.97472	0.975112	0.97514	0.973453
VERIFinterrogans--SU5	0.991041	0.99116	0.991064	0.989507	0.985346	0.989421	0.991273	0.985366	0.985032	0.989897	0.991055	0.983699	0.9912	0.99123	0.991144	0.989236	0.984798	0.990094	0.991064	0.991227	0.989445	0.99809	0.985287	0.990576	0.985058	0.990525	0.991048	0.990153	0.991281	0.991282	0.985497	0.998198	0.990919	0.991525	0.991212	0.991167	0.989934	0.989743	0.991538	0.991277	0.991134	0.991351	0.990446	0.991505	0.990882	0.991568	0.991173	0.991196	0.988979
VERIFinterrogans--Fiocruz--LV2755	0.999452	0.999394	0.999361	0.990493	0.985803	0.991239	0.999425	0.984609	0.985898	0.99057	0.999508	0.985628	0.99936	0.991922	0.999442	0.989842	0.984244	0.991041	0.999455	0.99946	0.990751	0.990346	0.986059	0.991867	0.985755	0.992087	0.999468	0.991643	0.999429	0.999421	0.986066	0.990122	0.999394	0.992736	0.99943	0.999463	0.990871	0.990246	0.992874	0.999475	0.992417	0.992331	0.990716	0.992741	0.999217	0.992843	0.999344	0.999392	0.990904
VERIFinterrogans--P2529	0.989807	0.989766	0.989834	0.989641	0.989426	0.990673	0.989818	0.9835	0.988847	0.989817	0.989941	0.988821	0.98991	0.989832	0.989817	0.988731	0.983443	0.989822	0.989878	0.989952	0.989933	0.988328	0.989131	0.99019	0.989269	0.990141	0.989961	0.989416	0.989923	0.989939	0.989404	0.988013	0.989909	0.990179	0.989943	0.989885	0.98931	0.988546	0.990185	0.989936	0.989857	0.989813	0.988302	0.990178	0.989875	0.990115	0.989824	0.989945	0.989089
VERIFinterrogans--UT053	0.986977	0.987157	0.987194	0.987737	0.993596	0.988575	0.987183	0.981657	0.993185	0.988242	0.987091	0.992682	0.98728	0.986676	0.987242	0.986143	0.981286	0.9878	0.986953	0.987296	0.9883	0.985505	0.992854	0.987811	0.994139	0.986909	0.987154	0.986459	0.987338	0.987234	0.993023	0.985937	0.986827	0.986878	0.987247	0.987204	0.987025	0.986334	0.987073	0.987267	0.986521	0.986163	0.986114	0.986934	0.987202	0.986839	0.987277	0.987331	0.985463
VERIFinterrogans--HAI0188	0.999511	0.999493	0.999621	0.990567	0.985805	0.991245	0.999574	0.984567	0.985927	0.990731	0.999548	0.985492	0.999614	0.991927	0.999715	0.98978	0.984137	0.991	0.999555	0.999602	0.99067	0.990458	0.985964	0.991956	0.985615	0.992195	0.999624	0.991721	0.999548	0.999576	0.986178	0.990138	0.999574	0.992773	0.999665	0.999583	0.990708	0.990362	0.992899	0.999615	0.9924	0.992481	0.990872	0.992803	0.999285	0.992824	0.999594	0.999587	0.990843
VERIFinterrogans--Fiocruz--LV2973	0.999537	0.999629	0.999627	0.990663	0.98607	0.991321	0.999663	0.984634	0.986032	0.990792	0.999551	0.98587	0.999688	0.99217	0.999582	0.989979	0.984416	0.99125	0.999569	0.999714	0.991015	0.990759	0.986223	0.992043	0.985787	0.992286	0.999555	0.99173	0.999676	0.999719	0.986389	0.990356	0.999648	0.992917	0.999639	0.999694	0.990973	0.990469	0.993026	0.999721	0.992571	0.992541	0.990897	0.992967	0.999256	0.992935	0.999634	0.999691	0.991203
VERIFinterrogans--SriLanka2	0.992044	0.992011	0.992019	0.989837	0.985906	0.990618	0.99204	0.98434	0.985585	0.990575	0.991925	0.985464	0.992156	0.997498	0.992034	0.990814	0.984218	0.990391	0.991979	0.992104	0.990491	0.990528	0.986104	0.991097	0.985594	0.993208	0.99203	0.996515	0.991964	0.992068	0.986311	0.990355	0.992121	0.992477	0.991993	0.992038	0.990473	0.989817	0.992583	0.992129	0.99253	0.992365	0.990338	0.992347	0.991818	0.992528	0.992108	0.992116	0.997155
VERIFinterrogans--RCA	0.991679	0.991944	0.991961	0.983047	0.97832	0.983787	0.991989	0.977301	0.97837	0.983254	0.99181	0.977926	0.992013	0.984317	0.992095	0.982405	0.976792	0.983565	0.99181	0.992046	0.983273	0.983048	0.978376	0.984525	0.978249	0.984479	0.991841	0.983971	0.991956	0.992022	0.978632	0.983481	0.99193	0.985123	0.992022	0.992029	0.983357	0.98284	0.985272	0.992075	0.984786	0.984818	0.983524	0.985213	0.991434	0.985234	0.992006	0.992067	0.983732
VERIFinterrogans--UT234	0.987753	0.987795	0.98785	0.988413	0.992944	0.98901	0.987866	0.982174	0.993104	0.988826	0.987903	0.992644	0.987889	0.987791	0.987812	0.986807	0.982029	0.988582	0.987828	0.987927	0.988726	0.986516	0.992517	0.988769	0.993079	0.987894	0.987945	0.987476	0.987869	0.987906	0.992711	0.986668	0.987861	0.987775	0.98792	0.987784	0.987988	0.987033	0.987962	0.987841	0.987358	0.98709	0.986689	0.987787	0.987843	0.987731	0.987843	0.987879	0.986696
VERIFinterrogans--2002000631	0.99077	0.990853	0.990717	0.989188	0.985125	0.98909	0.990837	0.985043	0.984918	0.989593	0.99077	0.984338	0.990827	0.99104	0.990784	0.989	0.984627	0.989803	0.990749	0.990816	0.989327	0.999514	0.985129	0.990315	0.98477	0.990795	0.990677	0.989898	0.990874	0.99094	0.985172	0.996827	0.990646	0.991175	0.990913	0.99089	0.989933	0.989448	0.991205	0.990844	0.990844	0.991175	0.990036	0.991125	0.990629	0.99123	0.990871	0.990791	0.989678
VERIFinterrogans--Fiocruz--LV4152	0.999555	0.999512	0.999506	0.990474	0.98576	0.991215	0.999503	0.984525	0.98591	0.990654	0.99959	0.985602	0.999524	0.991894	0.999578	0.989868	0.984018	0.991011	0.99958	0.999554	0.990728	0.990521	0.985956	0.991839	0.985668	0.992093	0.999624	0.991643	0.999573	0.99952	0.9862	0.990118	0.99954	0.992911	0.99955	0.999578	0.990793	0.990357	0.992945	0.999591	0.992424	0.99248	0.990787	0.992837	0.999257	0.992998	0.999508	0.999559	0.990955
VERIFinterrogans--Valbuzzi	0.984551	0.984949	0.9848	0.983948	0.9817	0.984131	0.984959	0.991154	0.981433	0.983849	0.984684	0.981293	0.984757	0.984387	0.984887	0.983624	0.990681	0.984247	0.984598	0.985011	0.984124	0.98439	0.981692	0.984455	0.981719	0.984457	0.984725	0.983927	0.984866	0.984922	0.98197	0.984912	0.984719	0.984905	0.984733	0.984865	0.983972	0.98423	0.984938	0.984879	0.984671	0.984847	0.984464	0.984804	0.98481	0.984781	0.984857	0.984992	0.98343
VERIFinterrogans--LT2050	0.998432	0.998571	0.998626	0.98975	0.985122	0.990511	0.998569	0.983883	0.985123	0.989861	0.99839	0.9849	0.99863	0.991149	0.998674	0.988938	0.983488	0.990128	0.998473	0.998618	0.989931	0.989679	0.985281	0.990976	0.985027	0.991348	0.99851	0.990766	0.99859	0.998605	0.985416	0.989687	0.998563	0.991882	0.998699	0.998523	0.990056	0.989628	0.991875	0.998607	0.99151	0.991519	0.990171	0.991841	0.998265	0.991938	0.998586	0.998537	0.990424
VERIFinterrogans--702	0.99138	0.991365	0.991351	0.989889	0.987038	0.990276	0.991479	0.984398	0.986715	0.990384	0.99143	0.986529	0.991328	0.991356	0.991411	0.989501	0.984057	0.9905	0.991418	0.991425	0.990459	0.9904	0.98693	0.991024	0.986643	0.991463	0.991483	0.990706	0.99144	0.991435	0.987337	0.990082	0.991395	0.991818	0.991455	0.991352	0.998975	0.990121	0.991953	0.991438	0.99158	0.99176	0.990462	0.991928	0.991457	0.991875	0.991449	0.99149	0.989884
VERIFinterrogans--56608-V	0.985736	0.98582	0.985802	0.988123	0.997763	0.988079	0.985874	0.981653	0.995962	0.987972	0.985844	0.996677	0.985852	0.985826	0.985751	0.985685	0.981622	0.987394	0.985766	0.985886	0.987827	0.984602	0.996242	0.987841	0.999973	0.985776	0.985803	0.985747	0.985821	0.985771	0.996387	0.984895	0.985774	0.985474	0.985834	0.985764	0.986158	0.985578	0.98553	0.985907	0.985356	0.985373	0.98498	0.985509	0.985913	0.985444	0.985839	0.985907	0.98506
VERIFinterrogans--J42	0.990628	0.990686	0.990734	0.989908	0.988234	0.991041	0.990718	0.983664	0.988258	0.999394	0.990729	0.987479	0.990745	0.990693	0.99076	0.989135	0.983431	0.990334	0.990694	0.990849	0.990084	0.989123	0.988306	0.990936	0.988065	0.990533	0.990673	0.990105	0.990739	0.990747	0.988595	0.988857	0.99076	0.990741	0.990748	0.990752	0.989851	0.989219	0.990761	0.990841	0.990834	0.990886	0.989158	0.99073	0.990666	0.990682	0.990697	0.99079	0.989851
VERIFinterrogans--Fiocruz--LV251	0.999377	0.999355	0.99944	0.990477	0.985699	0.991178	0.999426	0.984402	0.985746	0.990647	0.999498	0.985559	0.999459	0.991816	0.999462	0.989903	0.984034	0.991112	0.999426	0.999465	0.990724	0.990577	0.986038	0.991826	0.985601	0.992092	0.999485	0.991598	0.99947	0.999421	0.986063	0.990081	0.999494	0.992743	0.999464	0.999502	0.990784	0.99035	0.992805	0.999445	0.99245	0.992395	0.990688	0.992812	0.999232	0.992816	0.999436	0.999449	0.991009
VERIFinterrogans--56618	0.999455	0.999392	0.999476	0.990902	0.986035	0.991422	0.999421	0.98479	0.986148	0.990996	0.999364	0.985837	0.999438	0.99231	0.999505	0.990248	0.984544	0.991317	0.999436	0.999465	0.990979	0.990933	0.986167	0.992206	0.985816	0.992304	0.999461	0.991933	0.999418	0.999394	0.986286	0.990485	0.99955	0.993144	0.999475	0.999434	0.991215	0.990578	0.99313	0.999474	0.99261	0.992695	0.991029	0.993043	0.999104	0.993181	0.999358	0.99943	0.991228
VERIFinterrogans--RGA	0.999377	0.999218	0.999268	0.990443	0.985622	0.991117	0.999349	0.984382	0.985785	0.990613	0.999496	0.98542	0.999286	0.991854	0.999324	0.989714	0.98402	0.991011	0.999473	0.999304	0.990606	0.990523	0.985922	0.991725	0.985514	0.991954	0.999486	0.991576	0.99933	0.999299	0.985984	0.990036	0.999375	0.992668	0.999347	0.999312	0.990714	0.990268	0.992754	0.999404	0.992242	0.992358	0.990704	0.992663	0.999113	0.992729	0.999328	0.999354	0.990985
VERIFinterrogans--Verdun--HP	0.998398	0.998461	0.998553	0.99002	0.985931	0.990848	0.998529	0.984452	0.985789	0.990216	0.998304	0.985637	0.99861	0.991347	0.998671	0.989367	0.984144	0.99049	0.998474	0.998545	0.990117	0.989971	0.986009	0.991093	0.985711	0.991513	0.998528	0.991054	0.998507	0.998507	0.986181	0.989832	0.998684	0.9922	0.998583	0.99849	0.990418	0.99	0.992197	0.998551	0.991598	0.991767	0.99045	0.992136	0.998294	0.992258	0.998572	0.998465	0.990629
VERIFinterrogans--Kantorowic	0.999384	0.99935	0.999349	0.990466	0.985661	0.99122	0.999409	0.984495	0.985826	0.990516	0.999485	0.985421	0.99935	0.991912	0.999434	0.989819	0.984137	0.991006	0.99939	0.999398	0.990717	0.990517	0.985971	0.991824	0.985649	0.992066	0.999528	0.991587	0.999377	0.999361	0.98607	0.990162	0.999404	0.992671	0.999388	0.999444	0.990871	0.990276	0.992746	0.999399	0.992386	0.992391	0.990627	0.99271	0.999206	0.992724	0.999323	0.999363	0.990892
VERIFinterrogans--2006006986	0.990966	0.991087	0.991132	0.989824	0.987993	0.999328	0.991122	0.983784	0.987458	0.991038	0.991067	0.987095	0.991139	0.990582	0.991211	0.989263	0.983282	0.990427	0.991116	0.991295	0.990246	0.988912	0.987659	0.990564	0.987887	0.990736	0.991001	0.990218	0.991119	0.991245	0.987995	0.98831	0.99093	0.991276	0.991113	0.991162	0.98965	0.989118	0.991403	0.991238	0.990643	0.990729	0.988935	0.991239	0.990805	0.991187	0.991126	0.991154	0.989453
VERIFinterrogans--Tande	0.99881	0.998662	0.998778	0.989951	0.985164	0.990478	0.998792	0.983911	0.985232	0.989991	0.998801	0.984945	0.998788	0.991369	0.998907	0.989267	0.983602	0.99057	0.99884	0.998735	0.990117	0.990071	0.985453	0.991291	0.984984	0.991583	0.998838	0.991102	0.998675	0.998723	0.985503	0.989775	0.998958	0.992265	0.998787	0.998732	0.990371	0.989895	0.992436	0.998767	0.991753	0.991809	0.990203	0.992339	0.998508	0.99234	0.99874	0.998759	0.990523
VERIFinterrogans--Langkawi	0.992504	0.992516	0.992587	0.990476	0.985945	0.991324	0.992551	0.984756	0.985735	0.991249	0.992502	0.985547	0.992592	0.992279	0.992662	0.990161	0.984477	0.99109	0.992558	0.9926	0.990767	0.990938	0.985814	0.991403	0.985548	0.992855	0.99251	0.991685	0.99262	0.992558	0.985903	0.990836	0.992689	0.993429	0.992689	0.992552	0.991113	0.990346	0.993522	0.992632	0.993005	0.992717	0.990617	0.993463	0.992216	0.993431	0.992582	0.992689	0.991532
VERIFinterrogans--Fiocruz--LV2756C6	0.999511	0.999568	0.999591	0.990603	0.985949	0.991314	0.999565	0.984607	0.986011	0.990788	0.999464	0.9858	0.999719	0.99213	0.999665	0.989931	0.984403	0.991147	0.999515	0.999647	0.990875	0.990722	0.986185	0.991969	0.985737	0.992266	0.999493	0.991727	0.999621	0.999698	0.986337	0.99032	0.999547	0.992911	0.99967	0.99963	0.990946	0.990483	0.992865	0.99969	0.992555	0.992533	0.990945	0.992806	0.999161	0.992948	0.999671	0.999605	0.991116
VERIFinterrogans--P2518	0.999443	0.999509	0.999557	0.990603	0.986046	0.99125	0.999567	0.984666	0.985938	0.990742	0.999438	0.985821	0.99968	0.992099	0.999615	0.98997	0.984479	0.991139	0.999483	0.999558	0.990882	0.990765	0.986151	0.991917	0.98571	0.99221	0.999443	0.991645	0.999569	0.99962	0.986256	0.99037	0.999509	0.992835	0.99958	0.999551	0.990895	0.990392	0.992799	0.999574	0.992432	0.992416	0.990895	0.992737	0.99909	0.992911	0.999596	0.999592	0.991077
VERIFinterrogans--UI--13372	0.990806	0.991005	0.990886	0.989468	0.987455	0.990884	0.99107	0.983225	0.987596	0.99036	0.990764	0.986813	0.990963	0.990985	0.990975	0.988831	0.982992	0.99058	0.990786	0.991058	0.990072	0.988929	0.987293	0.990506	0.987532	0.991184	0.990846	0.99011	0.991213	0.990998	0.98752	0.988865	0.990872	0.99153	0.991014	0.990858	0.98954	0.989513	0.991598	0.991024	0.990966	0.990622	0.989232	0.991414	0.990825	0.991487	0.990964	0.991012	0.989717
VERIFinterrogans--UT126	0.991481	0.991588	0.991593	0.990214	0.986992	0.99079	0.9916	0.98453	0.986607	0.990031	0.991489	0.98635	0.991639	0.990841	0.991592	0.9894	0.984274	0.990746	0.991531	0.991692	0.990618	0.989746	0.986744	0.990555	0.98676	0.991054	0.991418	0.990534	0.991727	0.991694	0.986957	0.989693	0.991516	0.991367	0.991663	0.991738	0.991049	0.989988	0.991486	0.991725	0.991099	0.991232	0.990189	0.991387	0.991281	0.991395	0.991608	0.991658	0.989901
VERIFinterrogans--56601B	0.992914	0.992842	0.992842	0.990469	0.985798	0.991236	0.992866	0.984621	0.985678	0.990715	0.992748	0.985351	0.992779	0.992372	0.992902	0.99014	0.984457	0.991195	0.9929	0.992971	0.991081	0.991053	0.985641	0.991662	0.98541	0.992701	0.992831	0.991782	0.992958	0.992866	0.985882	0.990678	0.992796	0.999823	0.992815	0.992916	0.991229	0.990634	0.999801	0.9929	0.992758	0.993045	0.99122	0.999929	0.992667	0.999822	0.992847	0.992862	0.991467
VERIFinterrogans--FPW2026	0.991309	0.9916	0.991562	0.990238	0.986984	0.990872	0.991657	0.984464	0.986243	0.990407	0.991594	0.986304	0.991639	0.991109	0.991652	0.989261	0.984068	0.991498	0.991471	0.991744	0.991484	0.989753	0.986776	0.990561	0.986725	0.991198	0.991391	0.990237	0.991662	0.991668	0.987156	0.989684	0.991363	0.991466	0.991658	0.991714	0.99012	0.989477	0.991677	0.99175	0.991214	0.991299	0.989763	0.991567	0.991419	0.991611	0.991665	0.991757	0.98973
VERIFinterrogans--CUDO5	0.990574	0.990907	0.990803	0.989529	0.987652	0.989974	0.991012	0.98394	0.987238	0.989753	0.990804	0.987063	0.99086	0.990471	0.990925	0.988879	0.983548	0.991825	0.990814	0.991091	0.99218	0.988917	0.987264	0.990172	0.987583	0.990147	0.990665	0.989904	0.990922	0.991026	0.987748	0.988931	0.990621	0.990568	0.990996	0.99094	0.989341	0.988934	0.990742	0.991033	0.990171	0.990375	0.989885	0.99056	0.990596	0.990607	0.991027	0.991039	0.989115
VERIFinterrogans--56628	0.990083	0.990138	0.990147	0.989955	0.988716	0.989733	0.990199	0.983682	0.988034	0.98987	0.990133	0.988441	0.990113	0.990048	0.990283	0.988638	0.983389	0.989806	0.990245	0.99033	0.98986	0.988658	0.988577	0.989817	0.988768	0.990234	0.990147	0.989717	0.990183	0.990165	0.988839	0.988433	0.990135	0.990031	0.990147	0.990233	0.989211	0.988845	0.990133	0.990296	0.990014	0.989904	0.988761	0.990098	0.989914	0.99013	0.990206	0.990179	0.988911
VERIFinterrogans--Hardjoprajitno	0.992446	0.992688	0.992725	0.990532	0.98567	0.991417	0.992781	0.984785	0.985153	0.990867	0.992555	0.984795	0.992728	0.992304	0.992764	0.990446	0.984397	0.990957	0.992529	0.992835	0.990905	0.991082	0.985651	0.991955	0.985477	0.992446	0.992569	0.992177	0.992843	0.992742	0.986123	0.990885	0.992475	0.993151	0.992802	0.992774	0.990956	0.990362	0.993162	0.992884	0.993755	0.993611	0.991019	0.9932	0.992434	0.99311	0.992753	0.992818	0.991429
VERIFinterrogans--56639	0.990929	0.990932	0.99094	0.989728	0.988204	0.990032	0.990942	0.98405	0.987533	0.989956	0.99093	0.987669	0.990949	0.990273	0.991024	0.988812	0.983761	0.992387	0.990995	0.991002	0.992873	0.989248	0.987531	0.990351	0.987917	0.990464	0.990906	0.990103	0.991027	0.990936	0.988007	0.989042	0.990908	0.990618	0.991018	0.990971	0.98966	0.989222	0.990746	0.991084	0.990215	0.990057	0.989805	0.990744	0.990798	0.990681	0.990962	0.991063	0.989443
VERIFinterrogans--56673	0.992922	0.992933	0.992876	0.99051	0.985807	0.99126	0.992965	0.98474	0.98576	0.990785	0.99278	0.98533	0.992874	0.992386	0.99294	0.990193	0.984547	0.99121	0.992918	0.992941	0.991142	0.991008	0.985608	0.991734	0.985441	0.992738	0.992833	0.991855	0.992931	0.992816	0.98586	0.990752	0.992872	0.999813	0.992877	0.993	0.991255	0.990678	0.999825	0.992979	0.992792	0.99296	0.99108	0.999883	0.992714	0.999841	0.992886	0.992816	0.991513
VERIFinterrogans--Sri--Lanka--46	0.991987	0.992148	0.99213	0.989859	0.985832	0.99073	0.992135	0.984478	0.985602	0.990307	0.991923	0.985243	0.992121	0.997725	0.992079	0.990629	0.984166	0.99076	0.991917	0.99212	0.990571	0.990742	0.985969	0.991128	0.985517	0.993189	0.992037	0.99764	0.992053	0.992086	0.986094	0.990386	0.992056	0.992423	0.992107	0.992037	0.99026	0.989797	0.99259	0.992187	0.992541	0.992422	0.990539	0.992358	0.991747	0.992455	0.992019	0.992092	0.997186
VERIFinterrogans--Fiocruz--LV4117	0.999543	0.999454	0.99946	0.990543	0.985702	0.991148	0.999483	0.984534	0.985795	0.990565	0.999561	0.985493	0.999498	0.99186	0.999589	0.98984	0.984157	0.991103	0.999623	0.999524	0.990811	0.990598	0.985952	0.991868	0.985724	0.992111	0.999571	0.991618	0.999501	0.999453	0.986027	0.990168	0.999593	0.992801	0.999561	0.999535	0.990847	0.990312	0.992907	0.999557	0.992395	0.992516	0.990849	0.99281	0.99928	0.992861	0.999465	0.999492	0.990962
VERIFinterrogans--PigK151	0.991211	0.991251	0.991257	0.989731	0.986792	0.990286	0.991284	0.984216	0.98656	0.990252	0.991301	0.986026	0.991228	0.991092	0.99132	0.989293	0.983772	0.990209	0.991207	0.991349	0.990225	0.990056	0.986545	0.990859	0.98654	0.991107	0.991165	0.990523	0.991211	0.991343	0.98692	0.99006	0.990982	0.991561	0.991269	0.99131	0.998879	0.990028	0.9917	0.991329	0.991169	0.991499	0.990291	0.991587	0.991145	0.991616	0.991349	0.991372	0.989393
VERIFinterrogans--M1352_LPS_mutant	0.984336	0.984544	0.984554	0.984011	0.982029	0.983941	0.98451	0.999783	0.981642	0.983281	0.98444	0.981457	0.984498	0.984535	0.984606	0.983535	0.999423	0.983947	0.984301	0.98455	0.984033	0.984886	0.982308	0.984003	0.981887	0.984373	0.984447	0.983788	0.984521	0.984618	0.982498	0.985001	0.984321	0.984579	0.9845	0.984542	0.983875	0.984366	0.984689	0.984533	0.984477	0.984789	0.984447	0.984545	0.98445	0.984583	0.984454	0.98458	0.983749
VERIFinterrogans--Fiocruz--LV2832	0.999438	0.99964	0.999604	0.990627	0.986112	0.991265	0.999629	0.98461	0.98605	0.9908	0.99946	0.986008	0.999617	0.992195	0.999507	0.989972	0.984477	0.991124	0.999483	0.999663	0.990911	0.990824	0.986244	0.992045	0.985829	0.992234	0.999491	0.991703	0.999665	0.999622	0.986382	0.990393	0.99957	0.992897	0.999624	0.999593	0.990978	0.990453	0.992976	0.999662	0.9925	0.992504	0.990826	0.992923	0.999141	0.992926	0.999588	0.999567	0.991141
VERIFinterrogans--2006007831	0.999528	0.999659	0.999542	0.990669	0.986145	0.99125	0.999613	0.984629	0.986013	0.990831	0.999479	0.985899	0.999679	0.992243	0.999595	0.990092	0.984375	0.991158	0.999558	0.999695	0.990918	0.990754	0.986214	0.991959	0.985776	0.992277	0.999555	0.991794	0.999687	0.999616	0.986365	0.990335	0.999575	0.99296	0.999598	0.999677	0.990962	0.990489	0.992921	0.999722	0.992591	0.992557	0.990847	0.992879	0.99919	0.993027	0.999621	0.999631	0.991108
VERIFinterrogans--Norma	0.992515	0.992633	0.99269	0.990486	0.985648	0.991323	0.992776	0.98468	0.985029	0.990818	0.992583	0.984613	0.992722	0.992251	0.992783	0.990313	0.984311	0.990758	0.992541	0.992795	0.990875	0.991015	0.985502	0.991837	0.985425	0.992464	0.992633	0.991814	0.992852	0.992762	0.986073	0.990771	0.992464	0.993074	0.992762	0.992703	0.990799	0.990344	0.9931	0.992894	0.993722	0.993474	0.990848	0.993128	0.992408	0.993046	0.992751	0.992809	0.991079
VERIFinterrogans--56143	0.992553	0.992576	0.992653	0.990519	0.985638	0.991269	0.992703	0.984825	0.984862	0.990666	0.992539	0.984935	0.992681	0.991839	0.992752	0.99006	0.984612	0.990998	0.992645	0.992765	0.990927	0.99095	0.985681	0.991339	0.985317	0.992306	0.992518	0.991555	0.992742	0.992728	0.986015	0.990648	0.992622	0.993933	0.992642	0.992656	0.990761	0.990544	0.994081	0.99277	0.992612	0.9926	0.990748	0.99397	0.992271	0.993965	0.992679	0.992733	0.991183
VERIFinterrogans--Wijnberg	0.999446	0.999403	0.999444	0.990485	0.985744	0.991078	0.999435	0.984453	0.985783	0.990524	0.999487	0.985504	0.999466	0.991918	0.999493	0.989761	0.98414	0.99102	0.999474	0.999454	0.990791	0.99062	0.985963	0.991935	0.985635	0.992104	0.999493	0.991606	0.999428	0.999435	0.986074	0.99027	0.999484	0.992691	0.999495	0.999491	0.990854	0.990269	0.992854	0.999526	0.992333	0.992387	0.990719	0.99285	0.999146	0.992793	0.999436	0.999474	0.991021
VERIFinterrogans--Col-P036	0.986733	0.986775	0.986735	0.988923	0.999806	0.988748	0.986771	0.982705	0.99604	0.988834	0.986841	0.99661	0.986736	0.986907	0.986716	0.98664	0.982598	0.988169	0.98679	0.986743	0.98887	0.985804	0.996183	0.988643	0.99809	0.986909	0.98678	0.986806	0.986749	0.986725	0.996197	0.985903	0.986819	0.986501	0.986755	0.986672	0.987326	0.986584	0.986547	0.986747	0.986506	0.986529	0.986125	0.986483	0.987049	0.986485	0.986684	0.986738	0.986129
VERIFinterrogans--Fiocruz--LV133	0.985924	0.986072	0.985964	0.988253	0.995575	0.988114	0.986081	0.982252	0.995843	0.988264	0.986022	0.995898	0.986107	0.986062	0.986052	0.986242	0.981984	0.987227	0.985905	0.986114	0.987708	0.984709	0.999593	0.987947	0.996325	0.98589	0.985971	0.986067	0.98606	0.986102	0.99957	0.985101	0.985863	0.985735	0.986106	0.985958	0.986254	0.985783	0.985848	0.986196	0.985663	0.985745	0.985035	0.985794	0.98616	0.985721	0.986154	0.986189	0.985015
VERIFinterrogans--Fiocruz--LV2953	0.999526	0.999614	0.999572	0.990759	0.986202	0.991277	0.999652	0.984661	0.986055	0.990858	0.999482	0.98599	0.999612	0.992253	0.999581	0.990041	0.984587	0.991173	0.999555	0.999685	0.990972	0.990883	0.986262	0.992073	0.98584	0.992345	0.999565	0.991836	0.999655	0.999604	0.986431	0.990356	0.999649	0.99294	0.999569	0.999618	0.991085	0.9905	0.993064	0.99964	0.992553	0.992567	0.990881	0.993006	0.999284	0.993013	0.999619	0.999611	0.991289
VERIFinterrogans--Duyster	0.98452	0.984972	0.984769	0.984068	0.981725	0.984019	0.985026	0.991098	0.981523	0.983894	0.984667	0.981436	0.984802	0.984502	0.98489	0.983668	0.990891	0.984236	0.984641	0.985	0.984211	0.984627	0.981837	0.984476	0.98178	0.984514	0.98478	0.984039	0.984881	0.984893	0.98212	0.984933	0.984872	0.984916	0.984753	0.984952	0.983991	0.984251	0.984957	0.984973	0.984708	0.984879	0.984503	0.984835	0.984733	0.984786	0.984934	0.984974	0.983742
VERIFinterrogans--M874_LA0615_mutant	0.98449	0.984606	0.984635	0.983948	0.982052	0.983984	0.984561	0.999815	0.981685	0.983442	0.984557	0.981481	0.984661	0.984628	0.984702	0.983609	0.999508	0.984092	0.984381	0.984675	0.984121	0.984907	0.982296	0.984063	0.981965	0.984456	0.984553	0.983882	0.98456	0.984675	0.982468	0.985043	0.98444	0.984591	0.984569	0.984687	0.984031	0.984335	0.98473	0.984581	0.984605	0.984822	0.984651	0.984646	0.984504	0.984667	0.9846	0.98465	0.983784
VERIFinterrogans--Gui44	0.986298	0.986356	0.98632	0.988652	0.995833	0.988208	0.986405	0.982294	0.995998	0.988685	0.986564	0.996223	0.986377	0.986586	0.986362	0.986507	0.982143	0.987751	0.986446	0.986447	0.988149	0.985379	0.999758	0.988462	0.996472	0.986324	0.986454	0.986458	0.98642	0.986345	0.999661	0.98553	0.986384	0.986203	0.98643	0.986292	0.98668	0.986257	0.986335	0.986453	0.986178	0.986066	0.985504	0.986152	0.986571	0.986123	0.9864	0.986438	0.985602
VERIFinterrogans--Fiocruz--LV2811	0.999512	0.999559	0.999544	0.990657	0.986068	0.991327	0.999674	0.98464	0.986003	0.990814	0.99955	0.98586	0.999676	0.992214	0.999623	0.990037	0.984531	0.991165	0.999544	0.999714	0.99094	0.990836	0.986209	0.991994	0.985737	0.992269	0.999568	0.991812	0.999691	0.999704	0.986321	0.990421	0.999604	0.992911	0.999603	0.999684	0.990959	0.990542	0.99297	0.999728	0.992585	0.992544	0.99084	0.992914	0.999166	0.992932	0.999638	0.999592	0.991179
VERIFinterrogans--56647	0.991148	0.99132	0.991242	0.990048	0.987652	0.990608	0.991418	0.983802	0.986967	0.990296	0.991229	0.987193	0.991366	0.990509	0.991375	0.989031	0.983505	0.991476	0.99123	0.991382	0.991362	0.989612	0.987383	0.990611	0.987399	0.990919	0.991222	0.990411	0.991348	0.991388	0.98775	0.989604	0.991221	0.991215	0.99131	0.991363	0.989883	0.989592	0.991388	0.991424	0.9909	0.99087	0.989862	0.991223	0.99109	0.991188	0.991406	0.991306	0.989736
VERIFinterrogans--Fiocruz--LV4211	0.999441	0.999437	0.999478	0.990483	0.985729	0.991139	0.999473	0.984525	0.985939	0.990566	0.999546	0.98553	0.999511	0.991952	0.999527	0.989797	0.984193	0.991051	0.999521	0.999504	0.990805	0.990552	0.985919	0.991914	0.98573	0.992124	0.999583	0.991643	0.999513	0.999518	0.98605	0.990127	0.999588	0.9928	0.999514	0.99949	0.99083	0.990363	0.992867	0.999551	0.992366	0.992477	0.990792	0.992905	0.999262	0.992904	0.999501	0.999482	0.990948
VERIFinterrogans--FDAARGOS_203	0.999565	0.999513	0.999672	0.990563	0.985807	0.99123	0.999599	0.984577	0.985928	0.99073	0.999609	0.985485	0.999651	0.992004	0.999798	0.989826	0.98415	0.991121	0.99965	0.99963	0.990741	0.990484	0.985971	0.991924	0.985616	0.992165	0.999672	0.991758	0.999595	0.999653	0.986159	0.990149	0.999721	0.992848	0.999728	0.999583	0.990749	0.990407	0.992975	0.999657	0.992409	0.992471	0.990936	0.992899	0.9993	0.992899	0.999651	0.999656	0.990835
VERIFinterrogans--R103	0.999528	0.999517	0.999762	0.990634	0.985915	0.991197	0.999602	0.984665	0.985993	0.990744	0.999473	0.985807	0.999637	0.992117	0.999769	0.989942	0.984372	0.991107	0.999555	0.999589	0.990879	0.990698	0.986156	0.992004	0.985686	0.992262	0.99952	0.991749	0.999571	0.999626	0.986339	0.990281	0.99969	0.992915	0.999776	0.999584	0.990985	0.990438	0.992957	0.999586	0.992506	0.992478	0.990916	0.992864	0.999254	0.992963	0.999588	0.999644	0.99123
VERIFinterrogans--56660	0.992926	0.992855	0.99281	0.99048	0.985811	0.991222	0.992876	0.984698	0.985744	0.990753	0.99275	0.98536	0.992787	0.992381	0.992869	0.990161	0.984497	0.991181	0.992915	0.992939	0.991099	0.991106	0.985644	0.991671	0.985414	0.992727	0.992836	0.991812	0.992924	0.99283	0.985888	0.990706	0.992809	0.999847	0.992819	0.992927	0.991227	0.990645	0.99983	0.992911	0.992817	0.992947	0.991205	0.999937	0.99266	0.999852	0.992814	0.99282	0.991553
VERIFinterrogans--Prea	0.999324	0.999348	0.999377	0.990683	0.986128	0.991197	0.99937	0.984809	0.986242	0.990717	0.99933	0.985972	0.999415	0.992048	0.999511	0.989762	0.984487	0.991112	0.999423	0.999321	0.990818	0.990572	0.986386	0.991884	0.98597	0.992151	0.999391	0.991738	0.999367	0.99934	0.986465	0.990094	0.999543	0.992963	0.999423	0.999329	0.990878	0.990521	0.993047	0.999405	0.992279	0.992389	0.990819	0.992883	0.999001	0.992977	0.999411	0.999363	0.991031
VERIFinterrogans--L0448	0.987534	0.987672	0.987724	0.98832	0.992877	0.988869	0.987806	0.982477	0.993186	0.988693	0.987722	0.992508	0.987727	0.987599	0.987746	0.98683	0.982151	0.988417	0.987667	0.987846	0.9885	0.986002	0.992339	0.988369	0.993058	0.987617	0.987738	0.987132	0.987858	0.987821	0.992709	0.986485	0.987345	0.987602	0.987761	0.987679	0.987472	0.986881	0.987786	0.987808	0.987254	0.986909	0.986666	0.987612	0.987757	0.987527	0.987808	0.987886	0.986072
VERIFinterrogans--56121	0.991837	0.991942	0.991989	0.990098	0.985893	0.990419	0.992013	0.984893	0.985268	0.989892	0.991998	0.985157	0.992006	0.99165	0.991993	0.989697	0.984677	0.990607	0.991973	0.99207	0.990478	0.990594	0.985775	0.991019	0.98518	0.991615	0.991953	0.991104	0.992081	0.992048	0.985912	0.990191	0.991973	0.99232	0.991983	0.9921	0.990392	0.990414	0.992491	0.992139	0.992028	0.99196	0.991466	0.992375	0.991949	0.99237	0.99201	0.992052	0.990389
VERIFinterrogans--56605	0.991908	0.992029	0.992117	0.989716	0.986013	0.990834	0.992064	0.98441	0.985645	0.990632	0.99194	0.985455	0.992015	0.997803	0.992063	0.990653	0.98419	0.990551	0.991976	0.992158	0.990548	0.990601	0.985985	0.991382	0.985754	0.993272	0.991995	0.99777	0.992049	0.992122	0.986277	0.990391	0.992021	0.992215	0.992132	0.992101	0.990343	0.989905	0.992331	0.992171	0.992515	0.992445	0.990433	0.992144	0.991698	0.992169	0.991948	0.992098	0.997127
VERIFinterrogans--K56	0.984294	0.984567	0.984598	0.984019	0.981871	0.983951	0.98469	0.999582	0.9816	0.983243	0.98433	0.981256	0.984582	0.984238	0.984648	0.983527	0.999181	0.984038	0.984315	0.984601	0.984091	0.984743	0.982115	0.983967	0.981942	0.98442	0.984358	0.983696	0.984662	0.984757	0.982396	0.985066	0.984272	0.984616	0.984543	0.984706	0.983738	0.984375	0.984722	0.984668	0.984483	0.984777	0.984453	0.984631	0.984477	0.984672	0.984657	0.984641	0.983554
VERIFinterrogans--Brem--129	0.991076	0.991189	0.991139	0.989742	0.986638	0.990209	0.991193	0.98425	0.986425	0.990252	0.99109	0.985922	0.991118	0.991068	0.991215	0.989133	0.983798	0.990292	0.991056	0.991382	0.99012	0.989952	0.986399	0.990648	0.986434	0.990983	0.991163	0.990447	0.991243	0.991213	0.986858	0.989762	0.990862	0.991488	0.9912	0.991245	0.998658	0.990016	0.991501	0.991298	0.991149	0.991353	0.990226	0.991517	0.991022	0.991544	0.991206	0.991253	0.989376
VERIFinterrogans--HAI1536	0.900506	0.900765	0.900673	0.901048	0.900923	0.900861	0.900663	0.900347	0.9006	0.900873	0.900633	0.900645	0.900639	0.900946	0.900705	0.900765	0.900234	0.9007	0.900638	0.900668	0.900728	0.900725	0.900961	0.900224	0.900819	0.900744	0.900699	0.900235	0.900711	0.900675	0.901152	0.90203	0.900636	0.900873	0.90072	0.900619	0.90056	0.900433	0.900847	0.900777	0.900819	0.900927	0.901725	0.900825	0.900804	0.90093	0.900777	0.900748	0.900985
VERIFinterrogans--Fiocruz--LV4234	0.999599	0.999464	0.999515	0.990531	0.985893	0.991227	0.999526	0.984537	0.985865	0.990649	0.999562	0.985604	0.999504	0.992091	0.999591	0.989929	0.984168	0.991095	0.999621	0.999558	0.990767	0.990699	0.98604	0.991975	0.985762	0.992182	0.999611	0.991619	0.999534	0.999529	0.986176	0.990243	0.999563	0.992848	0.999564	0.999508	0.990874	0.990362	0.993032	0.999561	0.992432	0.992498	0.990805	0.992954	0.999213	0.992921	0.999517	0.999539	0.991052
VERIFinterrogans--C10069	0.991781	0.991885	0.991898	0.989948	0.985733	0.990725	0.99204	0.984356	0.985622	0.990623	0.99178	0.985161	0.991925	0.998882	0.991935	0.99043	0.984047	0.990588	0.991845	0.992053	0.990436	0.99023	0.985725	0.991174	0.985587	0.993263	0.991798	0.996925	0.991927	0.992014	0.985982	0.990175	0.991715	0.992166	0.991952	0.991969	0.990401	0.989929	0.992449	0.992021	0.992403	0.9923	0.990337	0.992144	0.991524	0.992216	0.991866	0.992004	0.997149
VERIFinterrogans--UT364	0.986112	0.986129	0.98628	0.987942	0.995569	0.988125	0.986244	0.981164	0.993911	0.987717	0.986323	0.993898	0.986262	0.985978	0.98623	0.986063	0.980838	0.98717	0.986192	0.986269	0.987584	0.984607	0.993952	0.987772	0.995816	0.986379	0.986268	0.9859	0.986278	0.986348	0.994274	0.984653	0.98597	0.986079	0.986294	0.986368	0.985913	0.985714	0.986187	0.98641	0.985999	0.985717	0.985487	0.986034	0.986392	0.986035	0.986295	0.986276	0.984776
VERIFinterrogans--LT2186	0.991107	0.991215	0.991206	0.989321	0.986276	0.991657	0.991257	0.983611	0.985487	0.990766	0.991147	0.985283	0.991234	0.991052	0.991322	0.989032	0.983228	0.989827	0.991232	0.991358	0.989988	0.989485	0.985679	0.990421	0.985907	0.991149	0.991048	0.990325	0.991286	0.991321	0.98608	0.989843	0.990887	0.991263	0.991196	0.991342	0.989785	0.989098	0.99131	0.991358	0.991182	0.991355	0.98893	0.991204	0.990979	0.99119	0.991205	0.991343	0.989938
VERIFinterrogans--H78Shuang4	0.991855	0.991809	0.991826	0.990245	0.986719	0.990835	0.991988	0.984511	0.986224	0.990962	0.992019	0.986288	0.99187	0.9935	0.991938	0.990575	0.984244	0.990721	0.991839	0.991956	0.990809	0.990739	0.986559	0.992061	0.986548	0.994442	0.991879	0.992713	0.991953	0.991896	0.986792	0.99025	0.992031	0.992251	0.991905	0.992003	0.990669	0.990071	0.992439	0.992063	0.99247	0.992456	0.990444	0.992316	0.991638	0.992315	0.991962	0.992025	0.992242
VERIFinterrogans--56651	0.99089	0.991074	0.991039	0.990149	0.987867	0.990498	0.991062	0.984084	0.987329	0.990221	0.990845	0.987203	0.991024	0.990628	0.991106	0.989023	0.983749	0.993176	0.990949	0.991106	0.999563	0.989182	0.987336	0.990405	0.987631	0.990919	0.990961	0.990276	0.991134	0.991045	0.987788	0.98876	0.990851	0.991129	0.991038	0.991042	0.989991	0.989434	0.991291	0.991088	0.990659	0.990805	0.989796	0.991143	0.990692	0.991119	0.991062	0.991078	0.989586
VERIFinterrogans--HAI1594	0.999464	0.99948	0.999613	0.99053	0.985777	0.991144	0.999546	0.984524	0.985843	0.990661	0.999495	0.985498	0.999598	0.992021	0.999685	0.989767	0.984074	0.99107	0.99956	0.999628	0.990703	0.990567	0.985966	0.991967	0.985593	0.992184	0.999613	0.991731	0.99949	0.99959	0.986129	0.99006	0.999706	0.992804	0.999632	0.999581	0.990791	0.990447	0.992941	0.999607	0.992381	0.992452	0.990898	0.992864	0.999307	0.992856	0.999601	0.99961	0.990914
VERIFinterrogans--Fiocruz--LV2841	0.999583	0.99947	0.999476	0.990478	0.985795	0.991184	0.999506	0.984522	0.985871	0.990617	0.99956	0.985585	0.999563	0.991927	0.999558	0.989771	0.984232	0.991043	0.999513	0.999497	0.99089	0.990665	0.986049	0.991897	0.985773	0.992064	0.999471	0.991569	0.999565	0.999504	0.986176	0.990186	0.9996	0.992888	0.999555	0.9995	0.990891	0.990343	0.992877	0.999571	0.992443	0.992493	0.99075	0.992888	0.999262	0.992897	0.999493	0.999433	0.990992
VERIFinterrogans--J9	0.98964	0.989677	0.989804	0.98973	0.989985	0.989934	0.989793	0.983218	0.98957	0.989876	0.989809	0.989754	0.989804	0.989679	0.98985	0.988343	0.983148	0.989548	0.989716	0.989864	0.98977	0.988338	0.989877	0.990274	0.990016	0.989646	0.989727	0.989252	0.989866	0.989845	0.990154	0.988198	0.989706	0.989554	0.989918	0.989816	0.989017	0.988383	0.989577	0.98987	0.98952	0.989632	0.988471	0.989445	0.989689	0.989505	0.989764	0.989774	0.988707
VERIFinterrogans--56634	0.992153	0.99215	0.992035	0.99034	0.986545	0.990824	0.992199	0.984559	0.985761	0.990838	0.992277	0.985694	0.992138	0.992772	0.992096	0.990399	0.984241	0.990556	0.992169	0.992189	0.990751	0.990399	0.986601	0.991233	0.986215	0.993115	0.992147	0.992316	0.992226	0.992192	0.986817	0.990185	0.992133	0.99214	0.992194	0.992184	0.99062	0.990148	0.99242	0.99225	0.992451	0.992409	0.990027	0.992184	0.992089	0.992228	0.992198	0.992115	0.991983
VERIFinterrogans--MMD1562	0.999321	0.999488	0.999498	0.990609	0.986009	0.991369	0.999369	0.984573	0.986055	0.990673	0.999356	0.98574	0.999491	0.992063	0.99949	0.990032	0.984479	0.991017	0.999369	0.999529	0.990826	0.99067	0.98612	0.991865	0.985754	0.992175	0.999398	0.991665	0.999483	0.999473	0.986189	0.990273	0.999425	0.992815	0.999481	0.999455	0.990945	0.990378	0.992763	0.99952	0.992397	0.99245	0.990732	0.992751	0.999049	0.992807	0.999419	0.999426	0.991121
[truncated: 251 more columns]

## Sheet: kirschneri
	VERIFkirschneri--UT130	VERIFkirschneri--200702274	VERIFkirschneri--H2	VERIFkirschneri--200801774	VERIFkirschneri--1051	VERIFkirschneri--61H	VERIFkirschneri--Brem--166	VERIFkirschneri--H1	VERIFkirschneri--200803703	VERIFkirschneri--Vehlefans--2	VERIFkirschneri--RM1	VERIFkirschneri--MMD1493	VERIFkirschneri--Brem--127--Duyster	VERIFkirschneri--Nikolaevo	VERIFkirschneri--Moskva	VERIFkirschneri--M36--05	VERIFkirschneri--Brem--179	VERIFkirschneri--200801925	VERIFkirschneri--Vehlefans--3	GBKkirschneri--200702274	VERIFkirschneri--56611	VERIFkirschneri--200802841	VERIFkirschneri--Duyster-Boelhouwer	VERIFkirschneri--UCR5RB1	VERIFkirschneri--3522--CT	VERIFkirschneri--JB	VERIFkirschneri--B--81--7--type--3--Tsaratsovo	VERIFkirschneri--56168	VERIFkirschneri--M110--06	VERIFkirschneri--2008720114	VERIFkirschneri--PUO--1247	VERIFkirschneri--RM52
VERIFkirschneri--UT130	1	0.971228	0.990101	0.971061	0.971059	0.971399	0.97168	0.996545	0.971862	0.97132	0.971164	0.971194	0.971439	0.985034	0.971108	0.97117	0.971248	0.971278	0.971531	0.971228	0.984752	0.971374	0.971348	0.971142	0.971091	0.973938	0.972089	0.971528	0.97377	0.971689	0.971321	0.971117
VERIFkirschneri--200702274	0.971228	1	0.974258	0.994452	0.994509	0.993948	0.99437	0.970831	0.993481	0.99397	0.994322	0.997159	0.999693	0.979247	0.999192	0.993989	0.99726	0.993415	0.99411	1	0.978762	0.993909	0.999712	0.999268	0.994319	0.98531	0.99183	0.99441	0.985399	0.991585	0.99447	0.997182
VERIFkirschneri--H2	0.990101	0.974258	1	0.97406	0.974017	0.974323	0.974784	0.989993	0.97397	0.974194	0.973814	0.974303	0.974695	0.988602	0.974246	0.974128	0.974622	0.97318	0.974479	0.974287	0.988047	0.973589	0.974675	0.97427	0.973839	0.976599	0.97512	0.974419	0.976561	0.974359	0.97419	0.974095
VERIFkirschneri--200801774	0.971061	0.994452	0.97406	1	0.994027	0.993576	0.994091	0.970526	0.992399	0.993592	0.993129	0.993967	0.994724	0.979152	0.994364	0.993541	0.994268	0.991998	0.993511	0.99443	0.978535	0.992198	0.99474	0.994404	0.99357	0.985278	0.991411	0.993967	0.985034	0.991579	0.994023	0.993853
VERIFkirschneri--1051	0.971059	0.994509	0.974017	0.994027	1	0.994139	0.994638	0.970753	0.992965	0.994255	0.993957	0.993975	0.994736	0.979258	0.994511	0.994142	0.994219	0.992897	0.994188	0.994513	0.978447	0.993318	0.994737	0.994525	0.994178	0.985387	0.992086	0.994167	0.985266	0.991625	0.999587	0.993857
VERIFkirschneri--61H	0.971399	0.993948	0.974323	0.993576	0.994139	1	0.999458	0.970903	0.992783	0.999346	0.99389	0.993516	0.994286	0.979419	0.993935	0.999777	0.993765	0.992738	0.999437	0.993939	0.978631	0.99316	0.994306	0.993988	0.993771	0.985522	0.991804	0.994289	0.985143	0.991649	0.994263	0.993338
VERIFkirschneri--Brem--166	0.97168	0.99437	0.974784	0.994091	0.994638	0.999458	1	0.971283	0.993271	0.999393	0.994313	0.993887	0.994515	0.979768	0.994433	0.999587	0.994045	0.993136	0.999421	0.994444	0.978841	0.993538	0.994573	0.994429	0.994199	0.985762	0.991965	0.994391	0.985708	0.99201	0.994611	0.994002
VERIFkirschneri--H1	0.996545	0.970831	0.989993	0.970526	0.970753	0.970903	0.971283	1	0.971656	0.971038	0.970824	0.970959	0.971217	0.984926	0.970902	0.970855	0.971101	0.970872	0.971158	0.970775	0.985036	0.97118	0.971217	0.970886	0.970677	0.973798	0.972045	0.971224	0.97357	0.97115	0.971058	0.970698
VERIFkirschneri--200803703	0.971862	0.993481	0.97397	0.992399	0.992965	0.992783	0.993271	0.971656	1	0.993084	0.992773	0.993169	0.993779	0.979568	0.993372	0.992848	0.993277	0.994034	0.992968	0.993458	0.97856	0.994654	0.993762	0.993264	0.993021	0.985317	0.990953	0.992877	0.983359	0.990791	0.993038	0.993009
VERIFkirschneri--Vehlefans--2	0.97132	0.99397	0.974194	0.993592	0.994255	0.999346	0.999393	0.971038	0.993084	1	0.993845	0.993645	0.994484	0.979488	0.994104	0.999447	0.993843	0.992781	0.999374	0.994107	0.978539	0.993263	0.994463	0.994149	0.993902	0.985611	0.991723	0.994176	0.985489	0.991708	0.994219	0.993682
VERIFkirschneri--RM1	0.971164	0.994322	0.973814	0.993129	0.993957	0.99389	0.994313	0.970824	0.992773	0.993845	1	0.993734	0.994634	0.97895	0.994201	0.993909	0.994005	0.992681	0.993953	0.994319	0.978172	0.993069	0.994656	0.994216	0.993944	0.985411	0.991768	0.995808	0.984998	0.991561	0.99413	0.99358
VERIFkirschneri--MMD1493	0.971194	0.997159	0.974303	0.993967	0.993975	0.993516	0.993887	0.970959	0.993169	0.993645	0.993734	1	0.99712	0.979223	0.997112	0.993633	0.998797	0.993215	0.993615	0.997152	0.97868	0.993574	0.99717	0.997099	0.993678	0.985025	0.991352	0.993855	0.985262	0.991751	0.994015	0.998819
VERIFkirschneri--Brem--127--Duyster	0.971439	0.999693	0.974695	0.994724	0.994736	0.994286	0.994515	0.971217	0.993779	0.994484	0.994634	0.99712	1	0.979548	0.999313	0.994417	0.997248	0.993631	0.994409	0.999693	0.978919	0.994169	0.999684	0.999339	0.994722	0.985737	0.992039	0.994794	0.985736	0.992121	0.994651	0.997264
VERIFkirschneri--Nikolaevo	0.985034	0.979247	0.988602	0.979152	0.979258	0.979419	0.979768	0.984926	0.979568	0.979488	0.97895	0.979223	0.979548	1	0.979197	0.979381	0.979418	0.97893	0.979577	0.979185	0.993581	0.979115	0.9794	0.979233	0.978934	0.981881	0.979849	0.979298	0.981947	0.979259	0.979283	0.979219
VERIFkirschneri--Moskva	0.971108	0.999192	0.974246	0.994364	0.994511	0.993935	0.994433	0.970902	0.993372	0.994104	0.994201	0.997112	0.999313	0.979197	1	0.99406	0.997228	0.993408	0.994216	0.99918	0.978694	0.993915	0.9993	0.999673	0.994369	0.98527	0.991845	0.994474	0.985473	0.991537	0.994464	0.997132
VERIFkirschneri--M36--05	0.97117	0.993989	0.974128	0.993541	0.994142	0.999777	0.999587	0.970855	0.992848	0.999447	0.993909	0.993633	0.994417	0.979381	0.99406	1	0.993833	0.992725	0.99945	0.994066	0.97844	0.993197	0.994466	0.994056	0.993934	0.9854	0.99181	0.994296	0.985061	0.991528	0.994287	0.993422
VERIFkirschneri--Brem--179	0.971248	0.99726	0.974622	0.994268	0.994219	0.993765	0.994045	0.971101	0.993277	0.993843	0.994005	0.998797	0.997248	0.979418	0.997228	0.993833	1	0.993271	0.993895	0.997286	0.978691	0.99371	0.997304	0.997151	0.994013	0.985239	0.991537	0.993961	0.985443	0.991867	0.994021	0.999511
VERIFkirschneri--200801925	0.971278	0.993415	0.97318	0.991998	0.992897	0.992738	0.993136	0.970872	0.994034	0.992781	0.992681	0.993215	0.993631	0.97893	0.993408	0.992725	0.993271	1	0.992737	0.993379	0.977934	0.998363	0.993731	0.99324	0.992656	0.984765	0.990537	0.992841	0.984211	0.990624	0.992928	0.992841
VERIFkirschneri--Vehlefans--3	0.971531	0.99411	0.974479	0.993511	0.994188	0.999437	0.999421	0.971158	0.992968	0.999374	0.993953	0.993615	0.994409	0.979577	0.994216	0.99945	0.993895	0.992737	1	0.994176	0.978699	0.993307	0.994539	0.99419	0.993953	0.985645	0.991832	0.994288	0.985277	0.991849	0.994353	0.993644
GBKkirschneri--200702274	0.971228	1	0.974287	0.99443	0.994513	0.993939	0.994444	0.970775	0.993458	0.994107	0.994319	0.997152	0.999693	0.979185	0.99918	0.994066	0.997286	0.993379	0.994176	1	0.978762	0.993909	0.999712	0.999268	0.994319	0.98531	0.99183	0.99441	0.985399	0.991585	0.99447	0.997182
VERIFkirschneri--56611	0.984752	0.978762	0.988047	0.978535	0.978447	0.978631	0.978841	0.985036	0.97856	0.978539	0.978172	0.97868	0.978919	0.993581	0.978694	0.97844	0.978691	0.977934	0.978699	0.978762	1	0.978235	0.978956	0.978806	0.978331	0.981279	0.978945	0.978576	0.981246	0.978842	0.978622	0.978668
VERIFkirschneri--200802841	0.971374	0.993909	0.973589	0.992198	0.993318	0.99316	0.993538	0.97118	0.994654	0.993263	0.993069	0.993574	0.994169	0.979115	0.993915	0.993197	0.99371	0.998363	0.993307	0.993909	0.978235	1	0.994241	0.993781	0.993099	0.984934	0.991035	0.993198	0.984811	0.990919	0.993356	0.993347
VERIFkirschneri--Duyster-Boelhouwer	0.971348	0.999712	0.974675	0.99474	0.994737	0.994306	0.994573	0.971217	0.993762	0.994463	0.994656	0.99717	0.999684	0.9794	0.9993	0.994466	0.997304	0.993731	0.994539	0.999712	0.978956	0.994241	1	0.999275	0.994658	0.985668	0.992138	0.99463	0.985599	0.992029	0.994616	0.9973
VERIFkirschneri--UCR5RB1	0.971142	0.999268	0.97427	0.994404	0.994525	0.993988	0.994429	0.970886	0.993264	0.994149	0.994216	0.997099	0.999339	0.979233	0.999673	0.994056	0.997151	0.99324	0.99419	0.999268	0.978806	0.993781	0.999275	1	0.99417	0.98535	0.991936	0.994403	0.985253	0.991648	0.994497	0.997131
VERIFkirschneri--3522--CT	0.971091	0.994319	0.973839	0.99357	0.994178	0.993771	0.994199	0.970677	0.993021	0.993902	0.993944	0.993678	0.994722	0.978934	0.994369	0.993934	0.994013	0.992656	0.993953	0.994319	0.978331	0.993099	0.994658	0.99417	1	0.985271	0.991895	0.994276	0.984907	0.991716	0.994274	0.993713
VERIFkirschneri--JB	0.973938	0.98531	0.976599	0.985278	0.985387	0.985522	0.985762	0.973798	0.985317	0.985611	0.985411	0.985025	0.985737	0.981881	0.98527	0.9854	0.985239	0.984765	0.985645	0.98531	0.981279	0.984934	0.985668	0.98535	0.985271	1	0.984741	0.985444	0.99269	0.985139	0.985497	0.984973
VERIFkirschneri--B--81--7--type--3--Tsaratsovo	0.972089	0.99183	0.97512	0.991411	0.992086	0.991804	0.991965	0.972045	0.990953	0.991723	0.991768	0.991352	0.992039	0.979849	0.991845	0.99181	0.991537	0.990537	0.991832	0.99183	0.978945	0.991035	0.992138	0.991936	0.991895	0.984741	1	0.991758	0.98465	0.990581	0.991941	0.991435
VERIFkirschneri--56168	0.971528	0.99441	0.974419	0.993967	0.994167	0.994289	0.994391	0.971224	0.992877	0.994176	0.995808	0.993855	0.994794	0.979298	0.994474	0.994296	0.993961	0.992841	0.994288	0.99441	0.978576	0.993198	0.99463	0.994403	0.994276	0.985444	0.991758	1	0.985083	0.99184	0.994233	0.993954
VERIFkirschneri--M110--06	0.97377	0.985399	0.976561	0.985034	0.985266	0.985143	0.985708	0.97357	0.983359	0.985489	0.984998	0.985262	0.985736	0.981947	0.985473	0.985061	0.985443	0.984211	0.985277	0.985399	0.981246	0.984811	0.985599	0.985253	0.984907	0.99269	0.98465	0.985083	1	0.984917	0.985564	0.984991
VERIFkirschneri--2008720114	0.971689	0.991585	0.974359	0.991579	0.991625	0.991649	0.99201	0.97115	0.990791	0.991708	0.991561	0.991751	0.992121	0.979259	0.991537	0.991528	0.991867	0.990624	0.991849	0.991585	0.978842	0.990919	0.992029	0.991648	0.991716	0.985139	0.990581	0.99184	0.984917	1	0.991818	0.991656
VERIFkirschneri--PUO--1247	0.971321	0.99447	0.97419	0.994023	0.999587	0.994263	0.994611	0.971058	0.993038	0.994219	0.99413	0.994015	0.994651	0.979283	0.994464	0.994287	0.994021	0.992928	0.994353	0.99447	0.978622	0.993356	0.994616	0.994497	0.994274	0.985497	0.991941	0.994233	0.985564	0.991818	1	0.993913
VERIFkirschneri--RM52	0.971117	0.997182	0.974095	0.993853	0.993857	0.993338	0.994002	0.970698	0.993009	0.993682	0.99358	0.998819	0.997264	0.979219	0.997132	0.993422	0.999511	0.992841	0.993644	0.997182	0.978668	0.993347	0.9973	0.997131	0.993713	0.984973	0.991435	0.993954	0.984991	0.991656	0.993913	1

[truncated: 14 more sheets: kmetyi, licerasiae, mayottensis, meyeri, noguchi, santarosai, terpstrae, vanthielii, venezuelensis, weilii, wolbachii, wolffii, yanagawae, compilation]
