# Supplementary material for: Revisiting the taxonomy and evolution of pathogenicity of the genus Leptospira through the prism of genomics
Source: PLoS Negl Trop Dis. 2019 May 23;13(5):e0007270. doi: 10.1371/journal.pntd.0007270 (PMC6532842; doi:10.1371/journal.pntd.0007270)
Supplement: S1 Table — (XLSX) [file pntd.0007270.s002.xlsx]

## Sheet: Supplementary Table S1
Assembly	# contigs	N50	Total length (>= 0 bp)	GC (%)	Complete BUSCO (%)	Partial BUSCO (%)	Isolates	Accession	Biosample	Reference
L. inadai 10	27	810442	4457871	44.61	83.11	3.38	10	NZ_AHMM02000000	SAMN02436595	Schmid et al. 1986
L. broomii 5399	12	2457338	4395904	42.99	86.49	2.03	5399	NZ_AHMO00000000	SAMN02436587	Levett et al. 2006
L. interrogans 56601	2	4338762	4698134	35.02	82.43	4.05	56601	GCA_000092565.1*	SAMN02603127	PMID:12712204
L. alstonii 79601	125	68494	4436408	42.48	83.78	3.38	79601	ANIK00000000	SAMN01801604
L. kirschneri 200702274	22	359987	4317431	35.89	83.11	2.03	200702274	NZ_AHOC00000000	SAMN02436380
L. mayottensis 200901116	67	170450	4135276	39.49	86.49	2.03	200901116	AKWB00000000	SAMN02436412	PMID:25249563
L. idonii 201300427	83	195150	4088029	41.15	85.81	2.03	Eri-1	RQHW00000000	SAMN10316364	This study
L. ilyithenensis 201400974	74	266913	4211893	40.54	81.76	2.70	201400974	RQHV00000000	SAMN10316365	This study
L. bandrabouensis 201601109	31	2166722	4167453	37.74	79.73	4.73	201601109	RQHU00000000	SAMN10316366	This study
L. mayottensis 201601116	270	60816	4036177	39.51	86.49	2.03	201601116	RQHQ00000000	SAMN10316370	This study
L. licerasiae 201601117	24	813560	4196959	41.18	83.11	4.05	201601117	RQHP00000000	SAMN10316371	This study
L. levettii 201601119	4	3388505	3890399	37.55	81.08	4.73	201601119	RQHO00000000	SAMN10316372	This study
L. levettii 201601121	9	2854332	3935739	37.52	81.76	4.05	201601121	RQHN00000000	SAMN10316373	This study
L. levettii 201601122	8	2751354	3889488	37.55	81.08	4.73	201601122	RQHM00000000	SAMN10316374	This study
L. levettii 201601299	18	1030823	3929686	37.47	81.76	4.05	201601299	RQHJ00000000	SAMN10316377	This study
L. meyeri 201601300	67	1003897	4192275	37.99	80.41	4.73	201601300	RQHI00000000	SAMN10316378	This study
L. meyeri 201601301	56	1004763	4156836	38.03	79.73	5.41	201601301	RQHH00000000	SAMN10316379	This study
L. adleri 201601302	23	369236	3956744	43.99	78.38	2.70	201601302	RQHG00000000	SAMN10316380	This study
L. vanthielii 201601955	44	316106	4065234	39.05	81.76	4.05	201601955	RQHF00000000	SAMN10316381	This study
L. biflexa 201601958	11	2890445	3834564	39.04	81.76	4.05	201601958	RQHE00000000	SAMN10316382	This study
L. biflexa 201601959	18	2627633	3879078	38.99	80.41	5.41	201601959	RQHD00000000	SAMN10316383	This study
L. biflexa 201601960	19	2626111	3890493	38.98	81.76	4.73	201601960	RQHC00000000	SAMN10316384	This study
L. biflexa 201601961	24	273956	3840648	39.07	81.08	4.73	201601961	RQHB00000000	SAMN10316385	This study
L. biflexa 201601962	12	800794	3837723	39.07	81.08	4.73	201601962	RQHA00000000	SAMN10316386	This study
L. levettii 201701673	23	310968	3913012	37.56	81.08	4.73	201701673	RQGZ00000000	SAMN10316387	This study
L. levettii 201701674	22	660023	3948735	37.52	81.76	4.05	201701674	RQGY00000000	SAMN10316388	This study
L. levettii 201701675	16	884966	3851050	37.59	81.76	4.05	201701675	RQGX00000000	SAMN10316389	This study
L. meyeri 201701676	16	547500	4019166	38.25	80.41	4.73	201701676	RQGW00000000	SAMN10316390	This study
L. selangorensis 201702405	31	453727	4197781	39.97	83.11	2.70	201702405	RQGV00000000	SAMN10316391	This study
L. selangorensis 201702406	168	566423	4511691	39.82	83.11	2.70	201702406	RQGU00000000	SAMN10316392	This study
L. putramalaysiae 201702407	141	132231	4993538	42.52	85.14	2.03	201702407	RQGT00000000	SAMN10316393	This study
L. dzianensis 201702418	59	430276	4440861	45.52	84.46	2.03	201702418	RQGS00000000	SAMN10316394	This study
L. congkakensis 201702422	33	543828	4034599	38.20	81.76	2.70	201702422	RQGP00000000	SAMN10316397	This study
L. congkakensis 201702425	29	345872	4039345	38.19	81.76	2.70	201702425	RQGO00000000	SAMN10316398	This study
L. barantonii 201702444	110	67733	4448682	43.98	82.43	2.03	201702444	RQGN00000000	SAMN10316399	This study
L. dzianensis 201702445	89	115520	4312954	45.54	83.11	2.70	201702445	RQGM00000000	SAMN10316400	This study
L. dzianensis 201702446	38	203578	4300252	45.56	81.76	4.05	201702446	RQGL00000000	SAMN10316401	This study
L. dzianensis 201702447	81	100230	4312367	45.54	82.43	3.38	201702447	RQGK00000000	SAMN10316402	This study
L. kmetyi 201702448	38	308349	4376824	44.84	83.78	2.70	201702448	RQGJ00000000	SAMN10316403	This study
L. levettii 201702449	65	224755	3980194	37.53	81.08	4.05	201702449	RQGI00000000	SAMN10316404	This study
L. jelokensis 201702451	41	271251	3964952	39.18	81.76	4.73	201702451	RQGH00000000	SAMN10316405	This study
L. meyeri 201702475	36	282850	3949338	38.29	81.08	4.05	201702475	RQGE00000000	SAMN10316408	This study
L. ognonensis 201702476	62	305521	3988113	39.66	85.14	2.03	201702476	RQGD00000000	SAMN10316409	This study
L. langatensis 201702690	13	640893	4045464	44.77	84.46	4.05	201702690	RQGC00000000	SAMN10316410	This study
L. wolffii 201702691	48	343059	4332675	45.67	84.46	2.70	201702691	RQGB00000000	SAMN10316411	This study
L. wolffii 201800264	23	398588	4211649	45.86	83.11	2.70	201800264	RQFZ00000000	SAMN10316413	This study
L. bourretii 201800266	258	65397	4222697	38.29	83.11	2.03	201800266	RQFX00000000	SAMN10316415	This study
L. bourretii 201800267	28	494954	4183158	38.24	83.11	2.70	201800267	RQFW00000000	SAMN10316416	This study
L. meyeri 201800270	38	486164	4021315	38.24	81.08	4.73	201800270	RQFV00000000	SAMN10316417	This study
L. yanagawae 201800272	30	317765	4006794	38.26	81.76	5.41	201800272	RQFU00000000	SAMN10316418	This study
L. bouyouniensis 201800273	18	543077	4177406	37.09	81.76	4.73	201800273	RQFT00000000	SAMN10316419	This study
L. levettii 201800274	188	78456	4013044	37.50	81.76	4.05	201800274	RQFS00000000	SAMN10316420	This study
L. levettii 201800275	58	182713	3905431	37.53	82.43	3.38	201800275	RQFR00000000	SAMN10316421	This study
L. levettii 201800276	10	2926559	3959429	37.48	82.43	3.38	201800276	RQFQ00000000	SAMN10316422	This study
L. brenneri 201800277	14	2416981	3945433	38.46	80.41	5.41	201800277	RQFP00000000	SAMN10316423	This study
L. montravelensis 201800278	24	930921	4021380	37.48	81.76	4.73	201800278	RQFO00000000	SAMN10316424	This study
L. bourretii 201800281	37	698068	4256074	38.21	83.11	2.70	201800281	RQFL00000000	SAMN10316427	This study
L. wolffii 201800289	18	438493	4213878	45.86	83.78	2.70	201800289	RQFJ00000000	SAMN10316429	This study
L. wolffii 201800290	121	134562	4224127	45.84	85.81	2.70	201800290	RQFI00000000	SAMN10316430	This study
L. wolffii 201800291	20	452232	4173677	45.95	84.46	2.03	201800291	RQFH00000000	SAMN10316431	This study
L. kanakyensis 201800293	46	696716	4221689	38.39	81.08	3.38	201800293	RQFF00000000	SAMN10316433	This study
L. kanakyensis 201800294	38	687004	4182313	38.45	81.08	3.38	201800294	RQFE00000000	SAMN10316434	This study
L. bouyouniensis 201800295	23	1090602	4118374	37.10	82.43	4.05	201800295	RQFD00000000	SAMN10316435	This study
L. gomenensis 201800297	136	100649	4290521	46.11	82.43	3.38	201800297	RQFC00000000	SAMN10316436	This study
L. gomenensis 201800298	150	66575	4184424	46.33	81.08	4.05	201800298	RQFB00000000	SAMN10316437	This study
L. gomenensis 201800300	116	131342	4291880	46.13	82.43	3.38	201800300	RQEZ00000000	SAMN10316439	This study
L. vanthielii ATCC 700522	89	164554	4232327	38.90	80.41	5.41	ATCC 700522	NZ_AOGY00000000	SAMN02436568
L. yanagawae ATCC 700523	47	330086	4056240	38.23	81.76	4.73	ATCC 700523	NZ_AOGX00000000	SAMN02436394
L. terpstrae ATCC 700639	23	372285	4092188	38.21	79.73	4.73	ATCC 700639	NZ_AOGW00000000	SAMN02436484
L. haakeii ATI7-C-A2	37	324807	4191631	39.81	84.46	2.03	ATI7-C-A2	NPEI00000000	SAMN07411408	PMID:29310748;29765361
L. ellisii ATI7-C-A5	589	14342	4314057	47.80	80.41	2.70	ATI7-C-A5	NPEF00000000	SAMN07411411	PMID:29310748;29765361
L. kmetyi Bejo-Iso9	4	3808637	4418431	44.82	84.46	2.70	Bejo-Iso9	NZ_AHMP00000000	SAMN02436507
L. fainei BUT 6	13	579278	4287324	43.53	85.14	2.70	BUT 6	NZ_AKWZ00000000	SAMN02436574	Perolat et al. 1998
L. wolbachii CDC	25	2540234	4081981	39.15	81.08	3.38	CDC	NZ_AOGZ00000000	SAMN02436569
L. venezuelensis CLM-R50	22	896129	4308482	39.19	82.43	4.05	CLM-R50	NETS00000000	SAMN06855518
L. noguchii CZ214	35	280299	4710917	35.54	81.08	3.38	CZ214	NZ_AKWY00000000	SAMN02436411
L. ellinghauseni E18	27	397404	4193578	37.35	80.41	4.73	E18	BFAZ00000000	SAMD00111975	Masuzawa et al. submitted
L. kobayashii E30	25	382600	4294786	40.68	82.43	2.70	E30	BFBA00000000	SAMD00111976	Masuzawa et al. submitted
L. johnsonii E8	20	508309	4063992	41.26	84.46	2.70	E8	BFAY00000000	SAMD00111974	Masuzawa et al. submitted
L. neocaledonica ES4-C-A1	38	452736	4213808	40.17	83.78	3.38	ES4-C-A1	NPEA00000000	SAMN07411416	PMID:29310748;29765361
L. perolatii FH1-B-B1	49	332586	3985918	42.36	85.14	3.38	FH1-B-B1	NPDZ00000000	SAMN07411417	PMID:29310748;29765361
L. harrisiae FH2-B-A1	17	2088660	3946761	37.86	79.73	6.08	FH2-B-A1	NPDX00000000	SAMN07411419	PMID:29310748;29765361
L. adleri FH2-B-C1	51	202560	4388198	43.82	81.76	2.70	FH2-B-C1	NPDV00000000	SAMN07411421	PMID:29310748;29765361
L. barantonii FH4-C-A1	17	347630	4392226	43.96	85.14	1.35	FH4-C-A1	NPDS00000000	SAMN07411424	PMID:29310748;29765361
L. saintgironsiae FH4-C-A2	42	551160	4083319	39.11	83.11	3.38	FH4-C-A2	NPDR00000000	SAMN07411425	PMID:29310748;29765361
L. tipperaryensis GWTS	2	4105414	4591888	42.42	84.46	2.03	GWTS#1	GCA_001729245.1*	SAMN04546715	Nally et al. 2016
L. perdikensis 201702692	21	832751	4001979	38.50	81.76	3.38	HP2	RQGA00000000	SAMN10316412	This study
L. brenneri JW2_C_A2	33	489086	4113151	38.34	80.41	5.41	JW2_C_A2	NPDQ00000000	SAMN07411426	PMID:29310748;29765361
L. gomenensis 201800299	96	211316	4284018	46.13	82.43	3.38	KG8-B22	RQFA00000000	SAMN10316438	This study
L. wolffii Khorat-H2	23	916783	4400835	45.58	84.46	2.70	Khorat-H2	NZ_AKWX00000000	SAMN02436578
L. dzianensis L1S1	25	1046106	4315122	45.77	84.46	2.03	L1S1	RQEX00000000	SAMN10316441	This study
L. borgpetersenii L550	2	3614446	3931782	40.23	83.78	2.70	L550	GCA_000013945.1*	SAMN02603615	PMID:16973745
L. jelokensis 201702419	45	800878	4124627	38.90	82.43	4.05	L5S1	RQGR00000000	SAMN10316395	This study
L. alexanderi L60	65	156869	4223825	40.20	81.76	3.38	L60	NZ_AHMT00000000	SAMN02436435
L. kemamanensis 201702454	52	224302	3769371	38.90	83.11	4.05	LIMR131	RQGG00000000	SAMN10316406	This study
L. sarikeiensis 201702455	44	278101	4373171	40.27	83.78	2.03	LIMR175	RQGF00000000	SAMN10316407	This study
L. santarosai LT 821	2	3659905	3983611	41.82	82.43	2.70	LT 821	GCA_000313175.2*	SAMN02470123	PMID:23041083;26038504
L. weilii LT2116	83	141068	4323312	40.46	78.38	6.08	LT2116	NZ_AHOR00000000	SAMN00739295
L. bandrabouensis 201601111	19	2180649	4027579	37.88	79.73	4.73	M10A	RQHT00000000	SAMN10316367	This study
L. dzoumogneensis 201601113	28	585855	4118320	40.99	83.78	2.70	M11A	RQHS00000000	SAMN10316368	This study
L. dzianensis 201601115	27	436541	4408471	45.46	83.78	2.70	M12A	RQHR00000000	SAMN10316369	This study
L. bouyouniensis 201601297	28	942431	4100043	37.06	82.43	4.05	M1A	RQHL00000000	SAMN10316375	This study
L. mtsangambouensis 201601298	18	1411831	4083871	38.20	82.43	3.38	M2A	RQHK00000000	SAMN10316376	This study
L. hartskeerlii MCA1_C_A1	31	406654	4048089	40.47	85.81	1.35	MCA1-C-A1	NPDN00000000	SAMN07411429	PMID:29310748;29765361
L. levettii MCA2_B_A1	14	772998	3875926	37.61	82.43	3.38	MCA2-B-A1	NPDM00000000	SAMN07411430	PMID:29310748;29765361
L. biflexa 1 (Paris)	3	3599677	3951448	38.89	81.08	4.73	Patoc 1 (Paris)	GCA_000017685.1*	SAMN02603347	PMID:18270594
L. andrefontaineae 201800301	30	460372	4281887	39.93	83.11	3.38	PZF11-2	RQEY00000000	SAMN10316440	This study
L. noumeaensis 201800287	40	616770	4108400	38.29	81.08	4.73	PZF14-4	RQFK00000000	SAMN10316428	This study
L. montravelensis 201800279	38	1385913	4083426	37.40	81.76	4.73	PZF5-3	RQFN00000000	SAMN10316425	This study
L. bourretii 201800280	32	708835	4235722	38.24	83.11	2.70	PZF7-6	RQFM00000000	SAMN10316426	This study
L. kmetyi SCS11	45	415163	4387825	44.81	84.46	2.70	SCS11	RQEW00000000	SAMN10316442	This study
L. fluminis SCS5	18	325090	3746420	47.70	83.78	3.38	SCS5	RQEV00000000	SAMN10316443	This study
L. kmetyi SCS7	54	388638	4392803	44.81	84.46	2.70	SCS7	RQEU00000000	SAMN10316444	This study
L. congkakensis 201702421	24	682760	4003841	38.23	81.76	2.70	SCS9	RQGQ00000000	SAMN10316396	This study
L. semungkikensis SSS9	26	832702	3944076	42.76	83.78	3.38	SSS9	RQEP00000000	SAMN10316449	This study
L. fletcheri SSW15	14	474571	3733663	47.35	85.81	2.03	SSW15	RQET00000000	SAMN10316445	This study
L. selangorensis SSW17	31	523715	4191189	39.99	83.11	2.70	SSW17	RQES00000000	SAMN10316446	This study
L. langatensis SSW18	11	548229	4089386	44.79	84.46	4.05	SSW18	RQER00000000	SAMN10316447	This study
L. putramalaysiae SSW20	86	271588	4986941	42.55	85.14	2.03	SSW20	RQEQ00000000	SAMN10316448	This study
L. koniamboensis 201800265	12	868904	4319728	38.97	80.41	4.73	TK1-4	RQFY00000000	SAMN10316414	This study
L. kanakyensis 201800292	28	1010756	4138228	38.50	81.08	3.38	TK5-11	RQFG00000000	SAMN10316432	This study
L. licerasiae VAR 010	14	553148	4211147	41.13	83.11	3.38	VAR 010	NZ_AHOO00000000	SAMN02436421	PMID:23145189
L. meyeri Went 5	7	2478877	4188061	38.03	81.08	4.73	Went 5	NZ_AKXE00000000	SAMN02436259
L. ryugenii YH101	24	715814	3951395	39.92	80.41	4.05	YH101	BFBB00000000	SAMD00111977	Masuzawa et al. submitted
