# Supplementary material for: Revisiting the taxonomy and evolution of pathogenicity of the genus Leptospira through the prism of genomics
Source: PLoS Negl Trop Dis. 2019 May 23;13(5):e0007270. doi: 10.1371/journal.pntd.0007270 (PMC6532842; doi:10.1371/journal.pntd.0007270)
Supplement: S2 Table — (XLSX) [file pntd.0007270.s003.xlsx]

## Sheet: Supplementary_Table_S2
	L. interrogans 56601	L. kirschneri 200702274	L. noguchii CZ214	L. santarosai LT 821	L. mayottensis 201601116	L. mayottensis 200901116	L. borgpetersenii L550	L. alexanderi L60	L. weilii LT2116	L. alstonii 79601	L. dzianensis 201702445	L. dzianensis L1S1	L. dzianensis 201702418	L. dzianensis 201601115	L. dzianensis 201702447	L. dzianensis 201702446	L. barantonii 201702444	L. barantonii FH4-C-A1	L. kmetyi SCS7	L. kmetyi SCS11	L. kmetyi 201702448	L. kmetyi Bejo-Iso9	L. tipperaryensis GWTS	L. putramalaysiae SSW20	L. putramalaysiae 201702407	L. adleri 201601302	L. adleri FH2-B-C1	L. ellisii ATI7-C-A5	L. gomenensis 201800298	L. gomenensis 201800297	L. gomenensis 201800299	L. gomenensis 201800300	L. licerasiae VAR 010	L. licerasiae 201601117	L. hartskeerlii MCA1-C-A1	L. dzoumogneensis 201601113	L. venezuelensis CLM-R50	L. selangorensis 201702406	L. selangorensis 201702405	L. selangorensis SSW17	L. haakeii ATI7-C-A2	L. andrefontaineae 201800301	L. saintgironsiae FH4-C-A2	L. koniamboensis 201800265	L. neocaledonica ES4-C-A1	L. johnsonii E8	L. sarikeiensis 201702455	L. langatensis 201702690	L. langatensis SSW18
L. interrogans 56601	1	0.912294291952589	0.895540143135979	0.801210874111251	0.805418143986683	0.805251561216105	0.802730563674321	0.808005383688228	0.805865576519916	0.80635795148248	0.779315565217391	0.778181032258065	0.778072625698324	0.778562344886607	0.77929151147683	0.779368179853005	0.788209795570698	0.787814291736931	0.787845089666951	0.787953202391119	0.787556092347157	0.787242314189189	0.771513284292514	0.767974211000902	0.768018421052632	0.766621741397289	0.767841774580336	0.753277974947808	0.75581233349778	0.755813712047013	0.755678644563628	0.755759569260891	0.713775614973262	0.713749300322928	0.714460169491525	0.713955391120507	0.713795025906736	0.714301366982124	0.714882513089005	0.714731714876033	0.71437347368421	0.713556508264463	0.714404825462012	0.713959240246407	0.7150478125	0.714247317596567	0.713061134020619	0.709569019138756	0.709824133811231
L. kirschneri 200702274	0.911572667706708	1	0.901549902534113	0.805139234449761	0.807268145331643	0.807492914382117	0.8067768366465	0.809257245458386	0.807971967423918	0.81034751293275	0.783036570428696	0.782827197201574	0.782849694323144	0.782280215982721	0.783061844405594	0.78299109947644	0.792083484260457	0.791833219324498	0.791943254817987	0.791903600514359	0.791541580756014	0.791850790260573	0.774864206313917	0.770995308187672	0.771151684356253	0.77057419527897	0.772035763546798	0.75810626645603	0.760196165338646	0.760717844784973	0.76083224852071	0.760742074074074	0.712653048128342	0.712973060344828	0.713159341825903	0.713255853920515	0.712370815899582	0.713745110410095	0.714153983228512	0.714521186440678	0.713104153354633	0.712673068893528	0.713374840764331	0.71302358490566	0.713233825079031	0.712883940042827	0.713860587002096	0.708917473435655	0.708920897284534
L. noguchii CZ214	0.893728308586185	0.899298150510204	1	0.801715818490246	0.805227826817991	0.805676286072773	0.803965756393585	0.807253626834382	0.805422156697557	0.806601012461059	0.779703023758099	0.779799739470256	0.779717606244579	0.779350836550837	0.779675452976704	0.779721690383786	0.78915246179966	0.7889873889124	0.788505965061781	0.788600383959044	0.788567820512821	0.788224808836024	0.772332229965157	0.768522972972973	0.768605829191143	0.767557684210526	0.769019785575049	0.753924498198662	0.756878915962208	0.75685091448344	0.756764387604525	0.756800542941757	0.713572039473684	0.713752903225807	0.713283421330517	0.71368991507431	0.714577966101695	0.713710229645094	0.713887473903967	0.714043141361256	0.714783723404255	0.713725105485232	0.714613305613306	0.713658659793814	0.714769090909091	0.713188272921109	0.714023596673597	0.708274855156431	0.708274507531866
L. santarosai LT 821	0.801387128712871	0.806024945486263	0.802730620985011	1	0.875211673151751	0.87404982765224	0.874852144288577	0.8810571867794	0.876825499412456	0.834079104477612	0.803364209591474	0.802351754385965	0.802096452036794	0.802158450087566	0.803378368794326	0.803320743034056	0.808707986111111	0.808445845888937	0.811206209292228	0.811323869565217	0.811374769635805	0.810488053287495	0.781865640339134	0.780782013422819	0.780887483176312	0.784159135667396	0.784394018783984	0.772363811454638	0.772041658391261	0.772586000978952	0.772613774509804	0.772595939334638	0.714579469434833	0.713683409610984	0.713059557109557	0.713482698961938	0.711316367980884	0.71254	0.713343916570104	0.71305132032147	0.711595391705069	0.711915137614679	0.71148315539739	0.711562232779097	0.713454723502304	0.714158920187793	0.714634219653179	0.71207311827957	0.71237550776583
L. mayottensis 201601116	0.806135230577482	0.808410568086884	0.805364115226337	0.872982459449264	1	0.998877042322835	0.914282379310345	0.920997722567288	0.912524825905293	0.832597306656406	0.797800174748799	0.796656914433881	0.796602763385147	0.795969781397343	0.797797777777778	0.797708873423227	0.802242116447089	0.802699915325995	0.804485426489499	0.804539356223176	0.804489136968656	0.803545550847458	0.780533437221728	0.776747217235189	0.776904916553902	0.777996721311475	0.778290510597302	0.762938504295099	0.762942553191489	0.762901292484442	0.76282976076555	0.762813684210526	0.712348368953881	0.712899659863946	0.711201666666667	0.713864645308925	0.711792685714286	0.712725476992144	0.713085505617978	0.712724191750279	0.711601334816463	0.712570424107143	0.711052868391451	0.711752994350282	0.713508558558559	0.713342069741282	0.713461434977578	0.709136352941177	0.709401057579318
L. mayottensis 200901116	0.805436122618061	0.807926083298275	0.805032034454471	0.873176002999625	0.999048419979613	1	0.913875639713408	0.920966530194473	0.91323403812825	0.832897146162746	0.796455627425614	0.795448722316866	0.795322955706985	0.794782129277566	0.796492721791559	0.796450707243892	0.802719496587031	0.802584517766498	0.804093661670236	0.804106209850107	0.803870313170313	0.803008913412564	0.779480652269722	0.776127861579414	0.776113178984862	0.77684506302521	0.777295554493308	0.762194625816173	0.762907780979827	0.762826060028585	0.762822370299857	0.762802380952381	0.711126	0.711849097065463	0.71160125	0.712486734693878	0.710724133949192	0.711307254464286	0.711478275475924	0.711522147651007	0.710832392776524	0.710878037904125	0.709948365276212	0.710392671927847	0.712146420581656	0.712154977375566	0.713131093394077	0.709811933174224	0.70988458781362
L. borgpetersenii L550	0.806609617807644	0.808692516411379	0.804595684394071	0.875054098994586	0.916169495091164	0.915881983805668	1	0.914709687836383	0.906940945165945	0.835246570972887	0.798975976909414	0.798331901840491	0.79827972854641	0.798506107205624	0.798998361381754	0.798873197700133	0.805613953488372	0.805076862745098	0.806546398952423	0.806755439056356	0.806439256017505	0.806548910200523	0.780586175534334	0.777471461716937	0.777586133085156	0.780305043859649	0.78108085	0.766363762886598	0.766754812967581	0.767234337944664	0.766927173913043	0.767120108695652	0.71475651189128	0.713647005649717	0.713448354143019	0.714634382022472	0.712343053960964	0.71280463800905	0.713760898876404	0.713426711560045	0.712512556053812	0.713267954545455	0.712901951779564	0.712653714285714	0.714271252796421	0.714900915331808	0.715399545970488	0.712621692491061	0.713071224732461
L. alexanderi L60	0.808071740924092	0.810144397463002	0.807542779177162	0.88083714395689	0.922505771248688	0.921646313603323	0.914664421669107	1	0.941803178897531	0.840968664643399	0.80177552688172	0.800757689039932	0.80076049957663	0.799872991165335	0.801827190721649	0.801799270386266	0.807363184287505	0.807475335008375	0.808487210769878	0.808591740412979	0.809029284807448	0.807403044203503	0.783429894644425	0.779897690941385	0.779981222123104	0.781667315789474	0.780923752969121	0.768048701298701	0.766793563880884	0.766701333333333	0.766688106565176	0.766793529971456	0.713528331466965	0.712932035595106	0.713977030162413	0.71398119266055	0.711185304247991	0.713978121420389	0.714216018306636	0.71428794489093	0.711981766055046	0.712549828571429	0.712264774044032	0.71222252042007	0.714155136986302	0.713629405034325	0.716102333722287	0.712485339690107	0.712355053507729
L. weilii LT2116	0.807205014749263	0.809260416666667	0.805319726247987	0.87185730994152	0.913955727336613	0.912840970072239	0.907483065693431	0.94045123087159	1	0.838970923076923	0.802768923611111	0.800567617021277	0.800436027222459	0.801283319076133	0.802716291161178	0.802764471403813	0.807256639796351	0.806995914069082	0.809106263224714	0.809138214134575	0.808534482758621	0.808722460117548	0.782200482879719	0.778469969710082	0.778583788469874	0.782109348290598	0.784748291998128	0.7671352	0.767437613799713	0.767778947368421	0.767690749525617	0.767786527514232	0.714518878101402	0.718428271728272	0.7137421875	0.715175496688742	0.712153079507279	0.713671	0.714642320441989	0.714674805771365	0.71317389380531	0.713880466148724	0.713166476624858	0.712997162315551	0.714753524229075	0.714973961840628	0.715127722772277	0.712053846153846	0.71279012775842
L. alstonii 79601	0.806862947122862	0.811454801587302	0.807757532113663	0.833459508716323	0.833279606025493	0.83329414934565	0.834232280275415	0.841627566964286	0.839086017767478	1	0.812999006754072	0.812063307086614	0.811883522950177	0.810503338509317	0.813037703615415	0.812978628072958	0.818622144522145	0.819802220490845	0.822381245074862	0.822330429641309	0.821973406766326	0.820311839568068	0.793234339314845	0.787614327363598	0.787655634390651	0.792514647467726	0.791127738201247	0.777795539906103	0.777309178082192	0.777259215863001	0.777261559260928	0.777172272317403	0.715591491596639	0.715321525600836	0.714802872928177	0.716183551198257	0.712628187919463	0.714465270121279	0.714918392070485	0.715147530186608	0.713802876106195	0.713737790055249	0.712565669988926	0.712965756541524	0.715607330415755	0.71550764262648	0.715178366914104	0.713516369710468	0.714265966850829
L. dzianensis 201702445	0.778970687418936	0.783245466321244	0.779934275921165	0.802621515151515	0.797176478094428	0.797309319148936	0.798134253175646	0.801872212908634	0.801823807495741	0.813486664028492	1	0.956221306376361	0.956235815877942	0.959623147208122	0.999913071125765	0.999873312955561	0.819987843833186	0.820551341787083	0.825546974148061	0.825561199294533	0.825949411071849	0.826111694021102	0.788388954635108	0.786604242842359	0.78667664939551	0.790035289452815	0.790651881331404	0.781454489164087	0.779059595574208	0.779091101855358	0.778949187759728	0.778933585190782	0.712192164544564	0.711872162948594	0.711261454183267	0.711760231660232	0.7073637	0.710200672430356	0.710432471264368	0.710657555341675	0.710301007049345	0.710056564659427	0.708608053007136	0.707947943831495	0.710511121856867	0.711521613832853	0.712430207305034	0.713036130306022	0.713312438302073
L. dzianensis L1S1	0.778580182133565	0.783401609395389	0.779632136678201	0.802075693240901	0.796673075268817	0.796690296264491	0.798053455818023	0.800452790600084	0.800379701492537	0.811779064234734	0.956914898121196	1	0.999917900943396	0.970077551533434	0.957016234796404	0.956880373585898	0.817522248450871	0.817666060428278	0.822593411764706	0.822579446407538	0.822522438162544	0.821838892145369	0.786446406504065	0.785441438948461	0.785513735691987	0.789993870835047	0.790049294729028	0.781911502347418	0.780374207269915	0.780435610130468	0.780303139356815	0.780322277607362	0.712643909626719	0.713243054187192	0.711313150147203	0.713824090462144	0.709634111675127	0.711782270916335	0.7119792039801	0.711609171597633	0.711152125506073	0.711114130434783	0.709264747474748	0.709511866125761	0.71281684729064	0.7125888996139	0.713351679841897	0.713718172983479	0.713858195926285
L. dzianensis 201702418	0.778367291757523	0.782833391684902	0.779292097264438	0.801572849695917	0.795300902837489	0.795388235294118	0.797300971731449	0.799694456110878	0.799518359541012	0.811818389897396	0.956408688824915	0.999538788021693	1	0.969299500374719	0.956419539025668	0.956337597911227	0.81759025974026	0.817973790087464	0.822208611599297	0.822207147041593	0.822283910745743	0.821849064327485	0.786489778645833	0.785929867872045	0.786125008719916	0.790137854500617	0.790145200892857	0.780909218203034	0.778864174573055	0.77874166040571	0.778667991004498	0.77871251874063	0.715352228682171	0.713434683794466	0.712269139465875	0.714016666666667	0.711587424547284	0.71220777666999	0.712338430983118	0.712174381800198	0.711178818737271	0.711138712871287	0.710455578300921	0.710854611398964	0.714261685055165	0.713315551181102	0.713574096385542	0.714126305418719	0.714280825958702
L. dzianensis 201601115	0.778826164562473	0.782296659436009	0.77937683982684	0.801023755949805	0.795645209580838	0.795626101839966	0.797234851835471	0.799299331103679	0.800293353344768	0.810764805348014	0.960043459152017	0.970154456193353	0.970050100502513	1	0.960165651612903	0.96001948018528	0.817436454358673	0.81846628554676	0.822881997063142	0.822857978254481	0.823296136832793	0.822062088863243	0.787331418253447	0.785900138169257	0.785994563711911	0.790030293159609	0.789531336742148	0.779945398536773	0.77787715370019	0.777739729119639	0.77767832141513	0.777705043281897	0.711388383349468	0.711463530552861	0.710744411764706	0.713041839762611	0.709089762150982	0.71043056379822	0.710608785784797	0.710780295566502	0.709977327935223	0.710082482482483	0.709308588957055	0.708865333333333	0.712355478087649	0.713281763527054	0.712455489614243	0.71318815920398	0.713323435948361
L. dzianensis 201702447	0.77904336320956	0.783219760990184	0.780448420153715	0.802676909797151	0.797012135306554	0.797115566835871	0.79822593722755	0.801730791666667	0.801372101910828	0.813531393507522	0.999873029731005	0.956408870336551	0.956403850156087	0.959688559754852	1	0.999891198678622	0.819892423794022	0.820075654219347	0.8252379776602	0.825347289334119	0.825679498525074	0.825507595307918	0.788580363036304	0.786828225527499	0.786958674531575	0.790292372204473	0.790745052555274	0.781539629200463	0.779181402439024	0.779152510381276	0.779156631499623	0.779074114544084	0.712876556420233	0.712012057416268	0.710811229428848	0.712498674242424	0.708202081268583	0.71083	0.71106330451489	0.711278427612656	0.710443426294821	0.711222507403751	0.709322166998012	0.709127788844621	0.711681994191675	0.71219037178265	0.712683545543585	0.713950827653359	0.714137256809338
L. dzianensis 201702446	0.778772665245203	0.783064008528785	0.779659075487701	0.802324903059026	0.797271894870708	0.797348961424332	0.798358782608696	0.801741053511706	0.80132169289664	0.813511485148515	0.999922005703422	0.956891500524659	0.956879958137101	0.959844637829537	0.999949762244413	1	0.820331205673759	0.820278182887386	0.825574168873198	0.825695225464191	0.825781176122931	0.825909556012937	0.788098489822718	0.786115339938504	0.78626547700755	0.789832210776545	0.790139108554996	0.781774577572965	0.779477735706172	0.779418038331454	0.779385376827896	0.779392466266867	0.713092232055064	0.712751603498542	0.711613111545988	0.712796917148362	0.708851648351648	0.711068955512573	0.711253526570048	0.710871264367816	0.710334558093347	0.710869634025717	0.709601204819277	0.710022142857143	0.712427040314651	0.713335311284047	0.71373813306852	0.713720233463035	0.713911370262391
L. barantonii 201702444	0.787603893355904	0.792008255715495	0.789513977128335	0.807833603411514	0.801168357588358	0.801088542963885	0.803879904513889	0.805490503018109	0.80570388308977	0.817051588212782	0.820213203654583	0.817807169921306	0.817874912587413	0.816765843857635	0.82027423929099	0.820059741024132	1	0.960894241225902	0.904486712573323	0.904475038284839	0.9040935828877	0.901720184630739	0.790584671765456	0.786824555518283	0.786952219233356	0.791845381847261	0.790319815340909	0.777190105740181	0.775800862068965	0.77570782122905	0.775632108389013	0.775649163879599	0.713903700277521	0.71323021978022	0.712694112149533	0.715233766233766	0.710739519230769	0.713408419083255	0.713726026119403	0.713649023255814	0.712123661971831	0.712239700374532	0.711296755725191	0.711339333333333	0.713837794533459	0.713117679558011	0.714583270321361	0.714451701323251	0.714530631479736
L. barantonii FH4-C-A1	0.787917446808511	0.792073925988941	0.789508474576271	0.807095739241585	0.803051000425713	0.803064951084645	0.804087626151821	0.807098744244454	0.806122651933702	0.819656138965653	0.819803863298663	0.817167202102804	0.81732449098313	0.817830850131464	0.819816612281222	0.819679816241849	0.961040273556231	1	0.900288626943005	0.900230316390041	0.900821080093921	0.89948046535413	0.790354292049414	0.787355817875211	0.787480250677507	0.791977216205375	0.79256953981008	0.776743619840969	0.776244772727273	0.775991384499624	0.775952779864763	0.775927573253193	0.71293107606679	0.712780055658627	0.71135469043152	0.713598250460405	0.709477198067633	0.711542407407407	0.711727741935484	0.711604155124654	0.711197639282342	0.711063619227144	0.709994364851958	0.709763567362429	0.712086074766355	0.712826955702168	0.713053119092628	0.71122954333644	0.711409590316574
L. kmetyi SCS7	0.788182979644868	0.792298189655173	0.788867341663076	0.810015219260533	0.804713657906075	0.80472735483871	0.80554321257093	0.808436797988265	0.808535442496793	0.821945577689243	0.82528141063957	0.822445918066608	0.82237001472754	0.822912872748745	0.825287831792425	0.825208712459114	0.904796286610879	0.900476871450697	1	0.999190062688646	0.991028585063231	0.989757580139793	0.790274134615385	0.787389070309897	0.787610160427808	0.792715896414343	0.792585842939481	0.780843625423091	0.779229233105543	0.779555935386927	0.77943379491018	0.779427156789197	0.712460754716981	0.712299719626168	0.711564333652924	0.712914432029795	0.708058869395711	0.710993263757116	0.711237286527514	0.711397061611375	0.710191207729469	0.710520345489443	0.708786647173489	0.709447012732615	0.711253497164461	0.71206580952381	0.71258220338983	0.712548433048433	0.712778632478632
L. kmetyi SCS11	0.788057560137457	0.792122826552463	0.789049614726028	0.810523324742268	0.804800042789902	0.804839837745517	0.8060339581517	0.808870573461699	0.808878361075544	0.822177492088608	0.825253140815719	0.822574853458382	0.822437880562061	0.822574970691676	0.825343409699494	0.825217912218268	0.904905863956216	0.900867502585316	0.999896014914938	1	0.991080566801619	0.990100024102193	0.79085786244753	0.788071356951872	0.78817330877428	0.792984609250399	0.793365580890336	0.780984711211778	0.77971216369837	0.779902924634421	0.779754936424832	0.77985299850075	0.712717419354839	0.712121539871677	0.711380092592592	0.712637340619308	0.708699427480916	0.710943970315399	0.711369750231267	0.711392107706592	0.710093626991565	0.710847641509434	0.709147863247863	0.709459924026591	0.711506046511628	0.712139759036145	0.713085327102804	0.712543644859813	0.712740522875817
L. kmetyi 201702448	0.788039051724138	0.792413487972509	0.789653921988856	0.810953802447552	0.804860249247959	0.804877477477478	0.805807381370826	0.809464548919949	0.809030237580994	0.822346392985253	0.825551224611708	0.822535235294118	0.822491708321082	0.822767049808429	0.825586115258286	0.82556579339089	0.90439368174727	0.901033750325775	0.991289768662056	0.99132610250298	1	0.990552280446385	0.790976980519481	0.788496129249411	0.788537390424815	0.793622146575891	0.793562863372093	0.781812774143901	0.780588386354925	0.780497213740458	0.780405587229191	0.780395888846593	0.713457879377432	0.713269393647738	0.711975725338491	0.712592817164179	0.710502802802803	0.710985428571429	0.711194666666667	0.710951552210724	0.710813870029098	0.711259902439024	0.710571471471471	0.709744169960475	0.711805714285714	0.71283323699422	0.713191562799617	0.712652358036573	0.712878653846154
L. kmetyi Bejo-Iso9	0.786788607594937	0.791629217758985	0.788242283298097	0.809850464527027	0.803393533389687	0.803526286919831	0.805365008650519	0.807528849337748	0.807837452551666	0.820209698608964	0.825661140979689	0.822155617483133	0.822141343896714	0.82215721754284	0.825710280095352	0.82551970282318	0.903018342739867	0.900044171779141	0.990121668681983	0.990113026634383	0.990130492838068	1	0.790328598726115	0.788434986504723	0.788707989167231	0.794200559105431	0.793382921589689	0.781312115457653	0.779897572078908	0.780114060742407	0.779962799401198	0.779970685136653	0.712918385214008	0.71178893129771	0.711157444764649	0.712454162768943	0.709416177957533	0.711095196926033	0.711098082454458	0.710641421800948	0.710829282868526	0.710399610894942	0.709142110453649	0.709622255790534	0.711826285160039	0.711568612440192	0.712657252641691	0.712456111645813	0.712453512993263
L. tipperaryensis GWTS	0.771951754385965	0.774824756421612	0.772856523642732	0.781210840707965	0.779663787812363	0.779688441330998	0.779296938316074	0.782495986189038	0.781414022787029	0.791819433032046	0.7884009003001	0.786910661884578	0.786855117340287	0.787726203032301	0.788250850283428	0.788265470255899	0.791070755326017	0.790549605304705	0.79146721523072	0.791322778675283	0.791542042139384	0.790746605036659	1	0.846178504155125	0.846253701136679	0.84325830078125	0.843869123741859	0.768127003553099	0.768446016323358	0.768210015408321	0.768149403616776	0.768192221794378	0.71382033271719	0.713699080882353	0.712641278538813	0.714842989786444	0.71160272812794	0.713078453038674	0.713576887661142	0.713752451433858	0.712882474226804	0.712792357274401	0.711497365945437	0.711891380908248	0.713941814780168	0.714071665133395	0.71475912961211	0.712639980638916	0.712789565217391
L. putramalaysiae SSW20	0.767952363636364	0.770373525377229	0.768284127697842	0.779900398230088	0.776703115264798	0.7766436	0.776983333333333	0.779724945391	0.778080604982207	0.787438935810811	0.786683833798883	0.785787858872363	0.785640835346911	0.785282108516484	0.786491121169916	0.786377542519958	0.786729527027027	0.786170545212766	0.787983034528552	0.78792	0.788629463087248	0.788065864259445	0.845797885196375	1	0.999724329305755	0.843756173238526	0.844255591334895	0.768853529868115	0.768234566929134	0.768250543478261	0.768114507370054	0.768288388349515	0.713239920948617	0.712700393313668	0.711126725838264	0.712936444007858	0.709719215291751	0.711136292682927	0.711182651072125	0.711495622568093	0.710086291913215	0.711075916749257	0.709976953511375	0.710898878695209	0.711850049067714	0.711639665354331	0.712190597453477	0.711714065708419	0.711847692307692
L. putramalaysiae 201702407	0.767984169708029	0.770967875172097	0.768098027790229	0.779738587196468	0.776498265124555	0.776493780541981	0.776701383763838	0.779531471861472	0.778835603026257	0.787185155592935	0.7860617095205	0.784999309153713	0.784820558813384	0.785011922811854	0.785939680887964	0.785935885001732	0.787141958517511	0.786155389718076	0.788370102751077	0.7882800265428	0.788721827920991	0.788120705725699	0.845685220729367	0.999687314796022	1	0.842996730769231	0.843412056943638	0.769370667193052	0.767933018496655	0.767979152080903	0.767885786407767	0.767984591439689	0.71271881773399	0.712236728697356	0.71142005988024	0.713562277227723	0.709132092555332	0.711195784313725	0.71127602739726	0.71187412109375	0.710496606786427	0.711278657314629	0.709599802176063	0.71004279959718	0.712121272365805	0.711463510848126	0.712551038575668	0.712365356773526	0.712344927536232
L. adleri 201601302	0.766476010498688	0.76988853671421	0.767603846153846	0.783011182795699	0.777133859095689	0.777158215223097	0.778944782608695	0.781502349869452	0.780581639169771	0.790898617283951	0.789735112359551	0.789823579545454	0.789789727974015	0.789704594921403	0.789749461507778	0.789721402949382	0.792343171806167	0.79169703087886	0.793721272365805	0.793777600637704	0.793619394663481	0.793499405233941	0.844134136807818	0.844167593790427	0.844241631595986	1	0.98321073553272	0.772404967502321	0.771324382433669	0.771582188065099	0.771577106804867	0.77167513562387	0.713742272727273	0.71376179138322	0.712795881006865	0.715177445339471	0.710689044289044	0.713624592074592	0.71405488372093	0.712704462242563	0.712050469483568	0.712725437572929	0.712044777911164	0.710936255924171	0.713718772136954	0.714033636363636	0.714530885780886	0.712862747380675	0.712858905704307
L. adleri FH2-B-C1	0.768748871442591	0.772246474045054	0.770014306712396	0.783879742446756	0.777873553719008	0.777968056228793	0.780006863727455	0.781208062977099	0.782200345849802	0.79078821930222	0.790532668144863	0.790458364312268	0.790479084480834	0.788848422597212	0.790522345132743	0.790374834680382	0.791268606766097	0.792029542151163	0.794373078324226	0.794291058394161	0.794156135865595	0.793132601655272	0.844602023207379	0.844322378441711	0.844409430082256	0.983086728563626	1	0.772833419465978	0.771949724225711	0.772059613769941	0.772037971500419	0.771951991614256	0.713497311271975	0.713160247167868	0.711911734164071	0.714432599580713	0.710434866310161	0.711791553701773	0.711997497393118	0.711968399168399	0.712156047516199	0.712208801696713	0.710627891891892	0.709993534482759	0.712010157068063	0.712014344685243	0.713086264308012	0.713721271929824	0.713449346405229
L. ellisii ATI7-C-A5	0.754298926305515	0.757334688995215	0.754917012048193	0.772175439407956	0.763467161410019	0.763424375578168	0.765407798383262	0.767311358473421	0.767332993512511	0.777846180405697	0.781085734513274	0.781111261101243	0.781022640170334	0.780130298769772	0.781145454545455	0.781068855932203	0.777781153305204	0.777668991712707	0.781402373581011	0.781481400966184	0.781393151158769	0.781338620689655	0.767464213564214	0.769645064841499	0.76983661971831	0.772555991471215	0.772847704280156	1	0.853811021654636	0.853535200439319	0.853474938373049	0.853487393806522	0.709767052631579	0.710360721868365	0.708456345733042	0.709548520084567	0.7055	0.707165016146394	0.707544623655914	0.708576393442623	0.706503703703704	0.707877753303965	0.70572027180068	0.706599659477866	0.709776956521739	0.709745570971185	0.710354485049834	0.711979299363057	0.711976857749469
L. gomenensis 201800298	0.755900634765625	0.759166634335596	0.756716528522672	0.771351850072081	0.763147133458647	0.763105354626585	0.76566713592233	0.766471448467967	0.766043902439024	0.777074820466787	0.780177120921305	0.780118247619048	0.780106631097561	0.77926462585034	0.780102951322346	0.780116819571865	0.776210337078652	0.776305370370371	0.779824766529697	0.780007188318982	0.780041872659176	0.779629836309524	0.768289732824427	0.768029938271605	0.76820630317092	0.772621363220494	0.772603067993367	0.854317458396369	1	0.999226943505553	0.999368329718004	0.999498	0.713234806629834	0.712081428571428	0.710182511210762	0.712022112211221	0.70699625	0.709124672489083	0.709125982532751	0.709179520697168	0.708577901785714	0.709669618834081	0.707983833718245	0.708570930232558	0.710555898566703	0.710869901853871	0.711491387024608	0.7117208839779	0.711699226519337
L. gomenensis 201800297	0.755941827160494	0.759696050706972	0.756659980334317	0.771734561318468	0.762888798856053	0.762660721062619	0.765085143692158	0.766124344569288	0.766435260663507	0.776536827835517	0.779399769496735	0.779440557039298	0.779450971428571	0.778488628636192	0.7795199923401	0.779426003824092	0.776473686214775	0.776744812030075	0.780502941176471	0.780613746223565	0.780302995828593	0.78036963410034	0.768465202312139	0.7686137863315	0.768786304604486	0.771671461397059	0.771787265917603	0.853427338129496	0.99895111704711	1	0.999317716165414	0.999284070588235	0.711295599559956	0.710851216814159	0.708392410714286	0.710566225165563	0.707468641114983	0.707946349557522	0.708211615044248	0.708633407325194	0.707872140430351	0.708722937853107	0.707446962616822	0.707628638497653	0.710048715083799	0.710666184649611	0.710270935412027	0.710778531701891	0.711018444444445
L. gomenensis 201800299	0.755832697947214	0.759779776373359	0.756868339016074	0.771732465026532	0.762925047258979	0.762939359698682	0.764905682370083	0.76635049088359	0.76650326549929	0.776700404131118	0.779811008822401	0.780124990447077	0.780015654830088	0.778947597427166	0.779864367816092	0.779715240641711	0.776407674772037	0.776635307431158	0.780536346516007	0.780639630467572	0.780293076049943	0.780116479400749	0.768568350554918	0.768069604037267	0.768123124757093	0.772473897226012	0.772029975328947	0.854057582152547	0.999236181640625	0.999500568181818	1	0.999470212765957	0.71170775862069	0.710948605150215	0.709183006535948	0.711662057877813	0.7077848143982	0.709061123110151	0.709126645091694	0.709074623655914	0.708477262693157	0.708695680345572	0.708503325688073	0.707963656884876	0.710704485776805	0.710371103896104	0.710464386536374	0.71155693989071	0.711489301310044
L. gomenensis 201800300	0.755841949778434	0.759999508357916	0.756677641277641	0.771777691936263	0.762292216421453	0.762232325141777	0.765160660514813	0.766213370998117	0.765955229531472	0.776765568592058	0.779070260936301	0.779405786067758	0.779412076190476	0.77839746115953	0.779115243201838	0.779121954944635	0.776698819497334	0.776628663141994	0.780626528301887	0.780823280423281	0.780343951459992	0.780521310240964	0.767872716763006	0.767787465726596	0.76784943114947	0.771623182441701	0.771745089100704	0.853991301721534	0.998962277493294	0.999258594671068	0.999437216981132	1	0.710638116100767	0.71045371809101	0.708605895439377	0.710217931793179	0.706353448275862	0.708435540838852	0.708578918322296	0.708709181415929	0.706896436525612	0.708394130925508	0.706540276179517	0.7073252042007	0.709620782122905	0.709778021978022	0.710169152542373	0.710265631929047	0.710339400665927
L. licerasiae VAR 010	0.710522577209798	0.712486666666667	0.711965591397849	0.712174739281576	0.711156655290102	0.711080272108844	0.712443879907621	0.712636544850498	0.713422921348315	0.712711696522655	0.712309893307468	0.712315	0.713859980988593	0.712326711026616	0.712345612343298	0.712188150289017	0.712554927007299	0.71256440831075	0.712330365510778	0.712592957746479	0.712495305164319	0.711960166358595	0.712320852221215	0.711690096153846	0.711884874759152	0.712324191750279	0.711998985801217	0.708728539325843	0.711113566739606	0.710977693144722	0.710720824295011	0.711024864277959	1	0.971484302935011	0.878151137960101	0.87589627749577	0.86588052704577	0.871648077470806	0.871591242536253	0.87212845295968	0.867908174309314	0.868712655367232	0.869687251798561	0.867780045159469	0.863372758720092	0.867639287749288	0.800801150121065	0.761271373779637	0.761176235212248
L. licerasiae 201601117	0.713155915178571	0.713436492374728	0.713926286966046	0.712758965517241	0.71220332187858	0.712319862227325	0.712072620446534	0.712280269058296	0.712965544332211	0.712991173304629	0.713039539539539	0.712430374753452	0.712325098425197	0.71243515625	0.712868793619143	0.712704067460317	0.712460171102662	0.71243	0.713232551319648	0.713475392156863	0.713657405614714	0.712651384909265	0.712878066914498	0.711903060217177	0.712214525691699	0.712626860465116	0.712901046025105	0.709905232558139	0.710303070175439	0.71011399132321	0.710092407809111	0.710159046587216	0.972275072235356	1	0.877933361321019	0.874576125743416	0.862325438100622	0.871323875924872	0.871427360637088	0.871651140901312	0.867612460881935	0.86811430177016	0.869489134174312	0.867537918321044	0.863608700696056	0.866915859529878	0.801020413122722	0.761175957820738	0.760958520336606
L. hartskeerlii MCA1-C-A1	0.712302497285559	0.713123127035831	0.712929329004329	0.710835985748218	0.710540621403912	0.710700458715596	0.710574155995343	0.711017877739331	0.711041286549708	0.711838496583143	0.7101885	0.709978162055336	0.709916765285996	0.710386771964462	0.710008051689861	0.710138331678252	0.710822654028436	0.711727144203582	0.711299706744868	0.711348282630029	0.711006842619746	0.711323121951219	0.711375532900834	0.710007121661721	0.710383300198807	0.71109091954023	0.71038625	0.706535364396655	0.708220509977827	0.708056084070796	0.707993267108168	0.708000883002208	0.879065228498439	0.878276684522131	1	0.883007967899112	0.87232082853855	0.882182889079966	0.882151489117984	0.882819942775393	0.878807469948483	0.881501816608997	0.884635710178263	0.882444135534318	0.872510469524643	0.875557497149373	0.804092926145217	0.761211698774081	0.761184599229962
L. dzoumogneensis 201601113	0.712285517970402	0.712690870488323	0.712806772486772	0.712333528037383	0.712215227272727	0.712202616609784	0.712293119266055	0.712134382022472	0.712207142857143	0.711680341880342	0.712784210526316	0.713529732408325	0.713594356435644	0.712639748549323	0.71271175898931	0.712773080660836	0.713300369344414	0.713822304147466	0.713331439393939	0.713157819905213	0.712882452830189	0.712694614670381	0.712955090909091	0.712010582524272	0.71215	0.713902293577982	0.713213223140496	0.709416139954853	0.711000884955752	0.710667467248908	0.710658624454149	0.710604143947655	0.875938014664411	0.874284882735236	0.882377357954545	1	0.88156866554054	0.893730655333151	0.893697534246575	0.894541945205479	0.888840208447614	0.886233892045455	0.890755896700144	0.889722081575246	0.874069228571428	0.876969682997118	0.807489007308161	0.763897670375522	0.76387330552659
L. venezuelensis CLM-R50	0.711671684210526	0.712200212539851	0.713670877944325	0.709206755126659	0.711077112676056	0.710979274004684	0.709585680751174	0.710328604118993	0.71013726635514	0.708783671171171	0.709527607361963	0.709303242147923	0.711028370221328	0.708731886982846	0.709507456588355	0.70932522889115	0.709529787234043	0.709035282837967	0.708202431906615	0.70831081871345	0.708638499025341	0.708049272550922	0.710045	0.707888472906404	0.708193786982249	0.709474009324009	0.709319189765459	0.70457972972973	0.706548165137615	0.706307596371882	0.706281725312145	0.706366628830874	0.865964942689405	0.862030562623692	0.872192619184377	0.88165614927905	1	0.877433955952049	0.877444583681426	0.877899944087224	0.874745082656206	0.879118319752739	0.881048892045455	0.884088286032276	0.862731903409091	0.863463174512055	0.800028374325135	0.757563312146893	0.757526278659612
L. selangorensis 201702406	0.71359075203252	0.71373125	0.713772967479675	0.712010395480226	0.713256607929515	0.713241978021978	0.712447657142857	0.71430487804878	0.714067613636364	0.71132447257384	0.711616682554814	0.711990019379845	0.711909196515005	0.711695337773549	0.711626901140684	0.711440814393939	0.713169082568807	0.713147653429603	0.711729082568807	0.711808579335793	0.711581481481481	0.711287363636364	0.7123601404741	0.712539187913126	0.71269053030303	0.713337780269058	0.712532560483871	0.707975990939977	0.709378700745474	0.709405068637804	0.709226785714286	0.709279705573081	0.87045626236924	0.870408448324416	0.880582283464567	0.892970682621702	0.876415482444014	1	0.998439682157477	0.977117864321608	0.916043077324974	0.892068512877319	0.896107362637363	0.888784609075998	0.874449128630706	0.874086950473011	0.806156759124088	0.761471952054794	0.761524803284297
L. selangorensis 201702405	0.713708747300216	0.714769602577873	0.714013621964097	0.713189749702026	0.713856557377049	0.713700814901048	0.712928121353559	0.713701023890785	0.71290632183908	0.712555271920089	0.711999901185771	0.712435335335335	0.7123676	0.71174118226601	0.711868577075099	0.711813214990138	0.712833740601504	0.713466886792453	0.711758557692308	0.712269778633301	0.711688824662813	0.711425213270142	0.712331868131868	0.712652600588812	0.712743362831858	0.713717447306792	0.712455974842767	0.708229137529138	0.708919779005525	0.708968490153173	0.708614972677596	0.708846455834242	0.871031349658314	0.870736451247165	0.881686912181303	0.893519364557656	0.87694545201669	0.999923259762309	1	0.978610928408803	0.917196902074035	0.892939366769403	0.896760950013809	0.889791915011037	0.875116360089186	0.874550028105677	0.806475214942188	0.761366446682876	0.761372572815534
L. selangorensis SSW17	0.713476712328767	0.71450970464135	0.713424395373291	0.7122	0.712855630630631	0.712828539325843	0.712187343215507	0.712712989921613	0.712701123595506	0.711970085470085	0.711746305418719	0.711311862745098	0.711228152492669	0.711271953578337	0.711846856581533	0.711828725490196	0.711951828153565	0.712038620071685	0.711284044526902	0.711707235621521	0.710805282669138	0.710756855575868	0.712063049327354	0.711922531160115	0.71224424184261	0.711581397970688	0.71150614124872	0.707490393518519	0.709259295929593	0.709149017467249	0.708892358078603	0.709057453754081	0.871995580268035	0.871807150964813	0.882267505656109	0.894542688937568	0.877797683505443	0.978666489764973	0.978684271648574	1	0.917228780360408	0.893468884540118	0.897778100775194	0.890105780346821	0.875819366490692	0.875049056072133	0.806880201242971	0.760788666896314	0.760797658402204
L. haakeii ATI7-C-A2	0.71218772678762	0.713626673866091	0.713515698924731	0.711225786924939	0.711556445993031	0.711342824074074	0.711084360189574	0.712543457943925	0.71228899408284	0.710603475336323	0.711234191555098	0.711247975077882	0.711404361370717	0.710902959183674	0.711094661190965	0.7110418200409	0.712646699029126	0.711540796963947	0.711855268389662	0.711744621513944	0.712138323353294	0.711133009708738	0.711951724137931	0.70990118226601	0.710183349753695	0.71078714953271	0.710589787234043	0.706962605548854	0.707864204545455	0.707929445073613	0.707995022624434	0.707855254237288	0.867081326154718	0.866675112866817	0.878081690140845	0.888320878820961	0.874554583566238	0.916882893015956	0.916878761755486	0.91667962529274	1	0.892176244784423	0.892298338870432	0.886444588625069	0.872493154512434	0.870848635724332	0.80453891639965	0.759412508638563	0.759477002762431
L. andrefontaineae 201800301	0.712458227848101	0.712906394129979	0.71275422832981	0.711075890736342	0.712001936218679	0.712103868031854	0.711542378752887	0.711457995495495	0.71190936416185	0.711840674157303	0.711046673286991	0.711644032096289	0.711553212851406	0.711003273809524	0.711025296442688	0.710919351669941	0.711690095238095	0.711717690875233	0.711337877312561	0.711359396299903	0.710991173617847	0.710547115384615	0.711333394495413	0.710437278106509	0.710515331355094	0.711133333333333	0.711669936034115	0.708235294117647	0.708705239687848	0.708504888888889	0.708480530973451	0.708461086474501	0.868628417470221	0.868196386554622	0.881478066914498	0.886662905982906	0.879068869516311	0.893111235640236	0.893203333333333	0.893697079472059	0.892259269584611	1	0.891692777935741	0.89111749017406	0.874424964377315	0.873748485706199	0.806108199697428	0.760536854951186	0.760295931849791
L. saintgironsiae FH4-C-A2	0.713470010559662	0.713076180482686	0.713905555555556	0.71064209274673	0.710476757369615	0.710782332955832	0.710975990675991	0.711266590909091	0.710309919261822	0.710031361607143	0.709030892678034	0.70862407221665	0.7086542	0.7093265	0.708993506493507	0.7089592	0.710720231213873	0.710298861480076	0.709557889546351	0.709963116370809	0.710092793682132	0.709641095890411	0.710376901408451	0.708661463414634	0.709005968688845	0.710091725768322	0.710179291845494	0.704532048192771	0.707269380733945	0.707152045454546	0.706648636363636	0.707059204545455	0.869202500718597	0.869164761360389	0.884402892325315	0.890548298541607	0.880895552407932	0.896845751453086	0.896929314159292	0.897772424326576	0.892401531606795	0.891077765140745	1	0.904366170272549	0.875482480314961	0.873860101867572	0.80523983353151	0.758862010398613	0.75895738045738
L. koniamboensis 201800265	0.713412644889357	0.713986602357985	0.713377859391396	0.710324029126214	0.711169848661234	0.711250582750583	0.710997072599532	0.711124593967517	0.710406815511163	0.709425028441411	0.709704963805584	0.710626715176715	0.710483991683992	0.709730050761421	0.709949327817994	0.71	0.71136546692607	0.710239603024575	0.710106231454006	0.710183598409543	0.71023984063745	0.710108382642998	0.711719150943396	0.71102250509165	0.711174130879346	0.710765149700599	0.711482107574094	0.705939039408867	0.708616608187134	0.70826643437863	0.708463573085847	0.708330394431555	0.868200426742532	0.867277768337582	0.882509300982091	0.890034355655599	0.884432748538012	0.890426975325755	0.890438576571587	0.891059316856429	0.887204626532887	0.891242266591676	0.904766939582157	1	0.871769743878413	0.871422013116624	0.803621846515731	0.760187566044382	0.760197852868708
L. neocaledonica ES4-C-A1	0.713762419700214	0.714341507430998	0.713741226215645	0.713131807511737	0.71283687150838	0.712863463687151	0.712986857142857	0.713209172259508	0.713870662100457	0.712403410341034	0.713025790513834	0.712744488188976	0.713060626836435	0.712176097560975	0.712922287968442	0.712881674876847	0.713268869731801	0.712926185958254	0.712067609756098	0.71249756097561	0.712576764705882	0.712672336265885	0.71286599078341	0.7118486328125	0.711978942213516	0.712470828471412	0.711636105263158	0.708023744292237	0.709000547645126	0.709212445414847	0.708879978237214	0.709149019607843	0.863302473396606	0.863365913043478	0.872567865429234	0.874175078504139	0.863008418367347	0.875122655162817	0.875166592551417	0.875570527777778	0.872098464973486	0.874	0.875828824521935	0.8714741196199	1	0.892010692899915	0.805325543478261	0.761507434813249	0.761567394366197
L. johnsonii E8	0.712728799149841	0.712498442367601	0.71329244680851	0.712646674311927	0.712324777777778	0.712193909191584	0.71232533632287	0.71223947655398	0.713010750279955	0.71355879180151	0.712358380414313	0.712568571428571	0.712562666666667	0.712556049149338	0.712456509433962	0.71232772556391	0.713975208913649	0.713606587374199	0.712463021316033	0.712390121155638	0.712542590866729	0.712612395153774	0.713388589398023	0.711458492366412	0.711794933078394	0.713695535714286	0.712459127789047	0.709833070866142	0.711080490405117	0.71081164021164	0.710888278775079	0.710930158730159	0.867835777714122	0.867043520364568	0.875495428733674	0.877014392846842	0.863696241032999	0.875164154671183	0.875229968987877	0.875494450736127	0.871484112149533	0.873773067119796	0.874454061703934	0.87125240398293	0.89179422310757	1	0.805808079877112	0.763080028030834	0.762993769688485
L. sarikeiensis 201702455	0.713035798499464	0.713935913978495	0.713139642481598	0.713029285714286	0.713998115429918	0.713928084606345	0.713720813397129	0.713602658959538	0.713587822014051	0.713160935799782	0.7129373	0.713509807886754	0.713519292929293	0.713189920159681	0.7131077	0.713085144566301	0.713806429942418	0.71386028708134	0.71400794117647	0.714082283464567	0.714430177514793	0.713500290416263	0.713371768060836	0.711936283185841	0.711975814412636	0.713692508917955	0.712044607329843	0.709090117647059	0.709423385300668	0.709113303769401	0.709204194260486	0.709127373068433	0.800154351099067	0.800030776119403	0.804072991347342	0.806965585203154	0.799985774058578	0.806487706367925	0.80649234167894	0.806485604719764	0.803940931878502	0.805833133612942	0.80494548156956	0.803021409768938	0.804787769138756	0.80531949513382	1	0.761477209797657	0.761449769421781
L. langatensis 201702690	0.707730403800475	0.709248456057007	0.708207701283547	0.712205218446602	0.709959952606635	0.709898463356974	0.710792159227986	0.711458166862515	0.711369928400955	0.712722844344905	0.713745956607495	0.713731651829872	0.713733333333333	0.713509454191033	0.71378550295858	0.713719843597263	0.71400603960396	0.714253470185728	0.713569468599034	0.713794777562863	0.714055306718598	0.713802799227799	0.711471057692308	0.711219133937563	0.71149263370333	0.712702132701422	0.712734445640474	0.712156581986143	0.711566332218506	0.711382411504425	0.71109238410596	0.711448119469027	0.761101969750264	0.760886524326216	0.760737361495845	0.763968410041841	0.757919957537155	0.761148954703833	0.7613216	0.761580701145436	0.76005931372549	0.760871945224719	0.759307708405999	0.75946938559322	0.761120273588215	0.763022614470465	0.761794849785408	1	0.999990414441902
L. langatensis SSW18	0.707687364620939	0.708861016949153	0.708164719904648	0.711405616605617	0.710187636363636	0.710222303030303	0.710722794117647	0.711170948379352	0.710215246098439	0.712227272727273	0.712826673326673	0.713439393939394	0.713523559150657	0.713386686686687	0.712797394789579	0.712748007968127	0.712584133202742	0.713133986287953	0.712613170731707	0.712514607843137	0.712748818897638	0.712209426627794	0.711577205153617	0.711993013555787	0.712293528183716	0.713193681652491	0.712556243093923	0.711793349168646	0.710895922989808	0.711011612175874	0.710931011235955	0.711046613995485	0.760715276804485	0.760361447459986	0.76078411927878	0.764202694191742	0.757956050955414	0.761261109173352	0.761371473354232	0.761338779049601	0.760084442887176	0.760973116018226	0.759736408277797	0.759677875793931	0.761320492091388	0.763393279663983	0.762039075931232	0.999990407124682	1
L. semungkikensis SSS9	0.71059055745165	0.711473371428571	0.710489545454545	0.710366666666667	0.710699882629108	0.710697887323944	0.70994325908558	0.711476789838337	0.711089683470106	0.712139702517163	0.712098046875	0.712115830875123	0.712109019607843	0.712303933136677	0.71214873540856	0.712188011695907	0.712743671497585	0.713147459252157	0.712458027079304	0.712168089233754	0.71228686770428	0.712019043062201	0.712385578747628	0.710980321285141	0.711318831822759	0.711738262910798	0.711642841993637	0.708699417249417	0.709448821548821	0.709236971046771	0.709175277161863	0.709113762486127	0.76152172856647	0.761609532062392	0.762980232956492	0.764934520547945	0.761561980609418	0.763433615436696	0.763521486486487	0.763295410057374	0.762303706222373	0.763386149110807	0.762793883792049	0.763520562028787	0.763393340199108	0.764268890425164	0.763697769257581	0.832970964061609	0.832975876817793
L. wolffii 201800291	0.708193818181818	0.709575804529201	0.708828985507246	0.716092485549133	0.711751168224299	0.711898139534884	0.712716764361079	0.714520794392523	0.713678805620609	0.715681229773463	0.716317476635514	0.716938257575758	0.717155208333333	0.716409295774648	0.716095906976744	0.71619953746531	0.716873226111637	0.715921843317972	0.717072539831303	0.716757169634489	0.716718574108818	0.716836607970343	0.713430602636535	0.71420745526839	0.714489253731343	0.717929218573046	0.716566020408163	0.716036334405145	0.715635534591195	0.715451094890511	0.715322892819979	0.715403333333333	0.747689988751406	0.74724802827381	0.746231941856131	0.749975877355006	0.742961096408318	0.746549981570218	0.746440853882959	0.746993438416422	0.745263535911602	0.746035759849906	0.744125340909091	0.743487905048983	0.747940615615616	0.748357323891167	0.746748749533408	0.75216191011236	0.752101834518907
L. wolffii 201800290	0.70694876905041	0.709833137485312	0.708215219976219	0.715843367935409	0.711286426914153	0.711440346820809	0.71239304245283	0.712920344827586	0.713006868451688	0.716168073593074	0.716205898876405	0.717428816793893	0.717597811607992	0.715922905027933	0.716124022346369	0.716055390334572	0.716245724907063	0.715444977375566	0.717175482093664	0.716874839302112	0.717923632993512	0.717435234590616	0.714125531914894	0.713871774975752	0.714168707482993	0.716793736263736	0.716150050761421	0.716972317596567	0.716685365853658	0.716589484752892	0.716479184100418	0.716517610062893	0.74852356235997	0.748507920059215	0.746732081031308	0.75119711468225	0.745169683426443	0.747344155368267	0.74745663003663	0.748030325173548	0.74607426067908	0.746841822255415	0.744560128253489	0.74417934008249	0.74851413729128	0.749166865671642	0.747586721068249	0.752374056254626	0.752305364409915
L. wolffii 201800289	0.708218833535845	0.710100239808154	0.709121506682868	0.715555069124424	0.711681411764706	0.711918779342723	0.712804545454546	0.713820721769499	0.713303012746234	0.715789192139738	0.716793201133144	0.717378323699422	0.717439326923077	0.716706279733587	0.716733804143126	0.716680675422139	0.71771845124283	0.717142242990654	0.717785400763359	0.717594173829991	0.717673384030418	0.71772030217186	0.714370793950851	0.714382953419227	0.714689065606362	0.717336139169472	0.715911794354839	0.716647557003257	0.715928315789474	0.7157157455683	0.715663086548488	0.715690719499479	0.74769643916914	0.747298189209165	0.746780959464485	0.749993419593346	0.743068676969469	0.746466471449488	0.746435552304316	0.747092231947484	0.745459683939728	0.746408314522197	0.744308764639214	0.743373993225442	0.748045089955023	0.748513368185213	0.747159560193813	0.752386544912412	0.752326564828614
L. wolffii 201702691	0.707368315665489	0.710078830409357	0.708328538011696	0.715830637813212	0.711608775981524	0.711740114942529	0.712517305458769	0.712378079096045	0.713014699074074	0.716264908503767	0.716567446211413	0.717040298507463	0.718200915750916	0.717235981308411	0.716425	0.716466573816156	0.715618421052632	0.716040236148956	0.716428884826325	0.71642401826484	0.716269034608379	0.716357388939257	0.713743105022831	0.714073659003832	0.714326915708812	0.716191394335512	0.715612996031746	0.717551914893617	0.715906804123711	0.715862474437628	0.715894387755102	0.715790936863544	0.748692552797332	0.747730240295749	0.747202403846154	0.750030457038391	0.745323721956602	0.746436622254231	0.746477105831533	0.746969967473798	0.745228129548763	0.746699068554396	0.744707978923598	0.744050018733608	0.748141501103753	0.749403338278932	0.748147750737463	0.752739294990724	0.75274276169265
L. wolffii 201800264	0.708234405940594	0.710529769137302	0.708787116564417	0.716008225616921	0.712118357487923	0.71239734939759	0.713215574783684	0.714341656662665	0.714394768856448	0.716730751964085	0.716476396917148	0.71717626459144	0.717172514619883	0.716349759384023	0.716380574162679	0.716329789272031	0.716807183908046	0.71675589066918	0.717017919075144	0.717101926782274	0.717023795761079	0.717104889741131	0.71460304518664	0.714514562118126	0.714858469387755	0.717700235294118	0.716416438356164	0.716942320441989	0.716577208287895	0.716291233766234	0.715984432432432	0.716227508090615	0.747759036144578	0.74703976083707	0.746446082089552	0.74971036900369	0.742532993966818	0.746162044869437	0.746331889908257	0.746841499085923	0.744814490621552	0.745688880597015	0.743889073724007	0.743477010192526	0.747780426646707	0.748376279417258	0.746813306000745	0.752320946969697	0.75236801665405
L. wolffii Khorat-H2	0.709110361445783	0.711760613207547	0.708036608187135	0.71647685290764	0.711537919075145	0.711818087557604	0.714228755868545	0.71331400462963	0.713776136363636	0.715175701943844	0.716905418250951	0.718064547206166	0.718312307692308	0.717111121583412	0.716796875	0.716786723163842	0.716391239515377	0.715965009208103	0.717921237303786	0.717978815911193	0.7173808630394	0.718204766269477	0.71389308411215	0.714697463414634	0.715264285714286	0.716826740331492	0.716992749244713	0.716758565310493	0.716756730769231	0.717819791666667	0.7180075	0.717696153846154	0.747978215997051	0.74725020228025	0.746890481481482	0.749695559566787	0.74360397473997	0.746402203757226	0.74639347041847	0.746426750902527	0.744490817064353	0.745823538119911	0.743932138857783	0.743808233979136	0.747691083980762	0.748217224880383	0.746894497084548	0.751549340659341	0.751520139143171
L. fletcheri SSW15	0.706235128205128	0.708182264150943	0.70733875476493	0.713681903642773	0.710705099502488	0.71064776674938	0.71138125	0.711886177884615	0.711529161603888	0.714159645232816	0.715445887016848	0.715200993048659	0.715346778989098	0.714735236220472	0.715437475345168	0.715502958579882	0.713259059059059	0.713121589793916	0.714160270009643	0.714269535783365	0.714146570048309	0.714695736434109	0.710870618034448	0.71171945320715	0.712090421052632	0.714648815165877	0.71430542888165	0.715939933993399	0.714970149253731	0.714976458112407	0.7147444092827	0.714822938689218	0.723468626373626	0.723238537658054	0.721006757493188	0.723526115702479	0.719182680295287	0.721219363686232	0.72144764254386	0.72159619205298	0.719382728272827	0.720876424581006	0.718092885154062	0.719045104697227	0.721467415115006	0.723207315731573	0.723330721533258	0.725739925373134	0.725776508275494
L. fluminis SCS5	0.706665772669221	0.70893927680798	0.707397487437186	0.714235840188014	0.710962730627306	0.710965233415233	0.711123649459784	0.711423113207547	0.711861904761905	0.715712931995541	0.715260521235521	0.715916811594203	0.716098455598456	0.71618818359375	0.71524443378119	0.715220865384615	0.714169970267592	0.713887645914397	0.714873872180451	0.715224410933082	0.714736208530806	0.715105113636364	0.710577137176938	0.712200415800416	0.712307507820647	0.713788137603796	0.714316160520607	0.716783333333333	0.716522635494155	0.716338941798942	0.716282526315789	0.716320337197049	0.721866720955483	0.721717158469945	0.719549099836334	0.721938955386289	0.717403409090909	0.720170504385965	0.720166283524904	0.720366941694169	0.719260066371681	0.720113250982594	0.717331611454239	0.718393280182232	0.721079299014239	0.722029207383279	0.722490420168067	0.724419989588756	0.724367741935484
L. broomii 5399	0.708616363636364	0.709620890410959	0.708678475336323	0.712124626006904	0.709362731481481	0.709256004618938	0.709079282407407	0.7107272	0.71168700234192	0.711373484848485	0.710393113482056	0.711258001939864	0.716979543292103	0.710494752186589	0.710245780795344	0.710349758454106	0.710644369586141	0.711406628242075	0.710975904761905	0.710939122137405	0.711060172744722	0.711522884615385	0.709884790874525	0.710077877877878	0.71054185110664	0.712106428571429	0.711759523809524	0.710745701357466	0.710835690607735	0.710770297029703	0.710583515283843	0.710696056955093	0.723513216080402	0.722860670731707	0.72203956043956	0.722775839598997	0.721392686642966	0.722158579289645	0.722339640539191	0.722032121513944	0.721505360721443	0.722270460293374	0.721212785388128	0.72111729208925	0.722854491017964	0.722064530551416	0.724449181166837	0.722586769845232	0.722589465801298
L. inadai 10	0.707296623981374	0.708403510758777	0.707919384264538	0.714096193771626	0.709904534606205	0.709816409036861	0.710185599078341	0.710635530726257	0.712929452054795	0.712590732758621	0.712176737451738	0.712510852713178	0.712490891472868	0.711593539054966	0.712046911196911	0.712031117533719	0.711904545454545	0.711342256214149	0.712899615014437	0.713389701636189	0.712822286263208	0.713266150870406	0.710396065259117	0.712090270812437	0.712171572580645	0.713248936170213	0.713382586027111	0.712118607305936	0.71217845484222	0.712182123510293	0.711755939524838	0.712097837837838	0.722750640697079	0.722557340153453	0.721364477766288	0.722156981519507	0.718843494228751	0.721262737057919	0.721471136131013	0.721370234454638	0.720314153371076	0.721143169968718	0.719093451143451	0.719325735294118	0.721933693415638	0.722004141104294	0.722604784437434	0.722692491121258	0.722689497716895
L. fainei BUT 6	0.70710306010929	0.708426965065502	0.70723255033557	0.711868868980963	0.70932356979405	0.709292	0.70967065462754	0.710596979865772	0.711197228381375	0.711176645435244	0.711829961832061	0.711989157792836	0.712470628019324	0.711329134615385	0.711794280266921	0.711695912547529	0.710395566037736	0.709947579143389	0.711545488721805	0.71162858490566	0.711647632575757	0.711726082862524	0.710888218923933	0.709283220829315	0.709399903288201	0.711148045977012	0.711110010319917	0.708962134831461	0.710090064794816	0.710291211146838	0.710140855614973	0.710281350482315	0.721827442094663	0.72160060331825	0.721085358565737	0.722632814851982	0.719949846153846	0.720848225887056	0.720957385229541	0.721112656328164	0.721142864346949	0.721818422391858	0.719757142857143	0.720037961065574	0.722358865248227	0.722071015936255	0.723705046343975	0.722089590702375	0.722195204442201
L. perolatii FH1-B-B1	0.708975949367089	0.710807638072855	0.710358139534884	0.710308859223301	0.709359404761905	0.709334085510689	0.708896260554885	0.709952751196172	0.710004704463209	0.709649828962372	0.709287669801463	0.708901950718686	0.708923076923077	0.709554984583762	0.709206875	0.709132987551867	0.709779979466119	0.709307809330629	0.710425813221406	0.710522736842105	0.710444055201699	0.710180561330561	0.710070600203459	0.709605144694534	0.71001688172043	0.711111294416244	0.710364780600462	0.707862935323383	0.707810611303345	0.707674599542334	0.707777537058153	0.707719292237443	0.717648998178506	0.717907515151515	0.718631663574521	0.718681700554529	0.717701367308888	0.718308902439024	0.71846059683313	0.718852229688454	0.718632473910374	0.719008004926108	0.718294811612106	0.717694012345679	0.718956929770043	0.71854880733945	0.718499064254523	0.717018106734434	0.716959898477157
L. biflexa 201601959	0.696586956521739	0.698532941176471	0.697109809264305	0.695708280254777	0.69634	0.696351818181818	0.696156151419558	0.695007831325301	0.694746525679758	0.694674760383387	0.694908875739645	0.695132544378698	0.69466875	0.694364139941691	0.695080415430267	0.694996470588235	0.695880523255814	0.696333431952663	0.694826253687316	0.694818934911243	0.69481773255814	0.694224425287357	0.695602564102564	0.69407628032345	0.694432975871314	0.694865245901639	0.694874626865672	0.694328975265018	0.693909493670886	0.693954545454546	0.693416981132076	0.693954545454546	0.697519774011299	0.697482719546742	0.697153034300791	0.697906539509537	0.697890052356021	0.732283092783505	0.698430213903743	0.69706335078534	0.698235675675676	0.699970460704607	0.699307124010554	0.699316094986807	0.698770218579235	0.696605163043478	0.697955240793201	0.694862422360249	0.695068535825545
L. biflexa 201601958	0.697941666666667	0.697880898876405	0.698700808625337	0.695271036585366	0.696789117647059	0.697253958944282	0.69589251497006	0.696344610778443	0.695781632653061	0.695399082568807	0.695740356083086	0.695291369047619	0.695428955223881	0.695389253731343	0.69566350148368	0.695670414201183	0.695315954415954	0.695497727272727	0.696224471299094	0.695491212121212	0.695713253012048	0.69516568914956	0.695610512820513	0.696005413105413	0.696442045454546	0.694597402597403	0.695973590504451	0.692209863945578	0.695020426829268	0.695049390243903	0.695171124620061	0.695048170731707	0.700060057471264	0.699243059490085	0.699274456521739	0.700080886426593	0.6997632	0.731382105263158	0.699585978835979	0.699674535809019	0.699442440318302	0.702260169491525	0.700694822888283	0.700993421052632	0.700594662921348	0.69856602739726	0.699737428571429	0.697713418530351	0.698401277955272
L. biflexa 201601961	0.69672106741573	0.697036285714286	0.699500573065903	0.697067326732673	0.697459247648903	0.697479310344828	0.6958	0.696407717041801	0.695679141104294	0.697176174496644	0.695225	0.696685758513932	0.696563888888889	0.696071875	0.695328	0.695311384615385	0.698578571428571	0.700100628930818	0.699070096463023	0.699052411575563	0.697849842271293	0.698561022364217	0.698798873239437	0.700048224852071	0.699935693215339	0.69729587628866	0.697925641025641	0.695655839416058	0.695355067567568	0.695684280936455	0.695624414715719	0.695742953020134	0.697178347578348	0.697529032258065	0.697127977839335	0.697212	0.698658757062147	0.730130769230769	0.69801280653951	0.697507027027027	0.699096388888889	0.700054519774011	0.698829972752044	0.697833333333333	0.698919308357349	0.697463456090652	0.698079651162791	0.697037457044674	0.697557534246575
L. biflexa Patoc 1 (Paris)	0.698827576601671	0.698308450704225	0.700112711864407	0.695809415584416	0.695967384615385	0.695998461538462	0.694682874617737	0.694297204968944	0.695575541795666	0.697026557377049	0.69704427244582	0.697192236024845	0.696245538461538	0.697235185185185	0.697068535825545	0.697154037267081	0.698516770186335	0.697527138643068	0.696634461538462	0.696764506172839	0.696716927899687	0.696268111455108	0.69638310626703	0.696268820224719	0.696771148459384	0.697530103806228	0.697939184952978	0.694424647887324	0.694731948881789	0.694783067092652	0.694777388535032	0.69477101910828	0.69881388101983	0.698780911680912	0.699691643454039	0.698565395095368	0.698492525773196	0.732457644628099	0.698351344086022	0.69838064516129	0.699671698113208	0.70140251396648	0.699303174603175	0.699	0.699082872928177	0.698677222222222	0.697634005763689	0.69661715210356	0.697134193548387
L. biflexa 201601962	0.698367115902965	0.698406722689076	0.697363611859838	0.695880243161094	0.696441666666667	0.696470833333333	0.696669512195122	0.695382335329341	0.695272352941177	0.696409717868339	0.695489317507418	0.695738192419825	0.695800581395349	0.694825147928994	0.695402380952381	0.695304451038576	0.696539775910364	0.696527855153203	0.695775366568915	0.69576862170088	0.695836176470588	0.695755014326648	0.696283333333333	0.695514058355438	0.695972222222222	0.697521666666667	0.697247904191617	0.694961785714286	0.696095950155763	0.695960248447205	0.695970278637771	0.695967801857585	0.699185753424657	0.698753203342618	0.698941711229947	0.698797554347826	0.699098950131234	0.73273601609658	0.699025848563969	0.699775132275132	0.699490740740741	0.700723936170213	0.699423316062176	0.699677979274611	0.699523924731183	0.697821164021164	0.698906162464986	0.698021035598706	0.698238311688312
L. biflexa 201601960	0.696853561253561	0.696902064896755	0.696909295774648	0.69584262295082	0.69710126984127	0.697112063492064	0.696878737541528	0.696791205211726	0.696957827476038	0.695550666666667	0.6957934169279	0.696299371069182	0.695632704402516	0.695731230283912	0.6956565625	0.695660815047022	0.696186544342508	0.697263109756098	0.694848902821317	0.695720125786163	0.695691194968553	0.694995718654434	0.697649582172702	0.697166567164179	0.697708308605341	0.696606164383562	0.69700935483871	0.695174427480916	0.695632871972318	0.695743103448276	0.694837586206897	0.695770934256055	0.698408157099698	0.697845180722892	0.69949224137931	0.699732132132132	0.699792857142857	0.735768025751073	0.700135410764872	0.699464204545454	0.69876974789916	0.701298542274053	0.70007223796034	0.700707062146893	0.699256195965418	0.698748656716418	0.698964880952381	0.697996232876712	0.697991095890411
L. bouyouniensis 201601297	0.699639895013123	0.697831621621622	0.699803475935829	0.698298376623377	0.697186567164179	0.697009523809524	0.696582121212121	0.696480373831776	0.697019938650307	0.695928846153846	0.69607476635514	0.697640809968847	0.698248773006135	0.6964690625	0.6959134375	0.696039252336449	0.696645217391304	0.696477325581395	0.694587679083095	0.694628818443804	0.693948	0.693955462184874	0.696297389033943	0.696161173184358	0.696657381615599	0.697111034482759	0.697017391304348	0.692459191176471	0.694976430976431	0.695279797979798	0.695256375838926	0.69512508361204	0.698089750692521	0.698411666666667	0.699432614555256	0.699262707182321	0.700077319587629	0.735099614643545	0.697615404040404	0.698316709511568	0.699181298701299	0.699843882978723	0.699825714285714	0.69971954887218	0.698432697547684	0.697008355795148	0.698305191256831	0.693914838709678	0.694430225080386
L. bouyouniensis 201800295	0.699284237726098	0.699347466666667	0.699442297650131	0.696982410423453	0.698322413793103	0.698324137931035	0.697419117647059	0.695878338278932	0.69687811550152	0.695764576802508	0.697024213836478	0.697190342679128	0.696782608695652	0.697627586206897	0.696927987421384	0.6969328125	0.698229663608563	0.697525970149254	0.695173099415205	0.695213157894737	0.694811403508772	0.694614534883721	0.696881643835616	0.697625797101449	0.698091329479769	0.696177591973244	0.697412377850163	0.694552222222222	0.695433779264214	0.695646864686469	0.695625412541254	0.69566699669967	0.700051585014409	0.700545170454545	0.701322343324251	0.698542741935484	0.700316145833333	0.735623366336634	0.699392467532468	0.699297662337662	0.699273575129534	0.70102981530343	0.700963659793814	0.701512082262211	0.699863709677419	0.699009315068493	0.702089488636364	0.695216875	0.6951846875
L. bouyouniensis 201800273	0.700620867208672	0.700085835694051	0.700097593582888	0.698066101694915	0.697869436201781	0.697646312684366	0.69731450617284	0.697719565217391	0.697715335463259	0.699289898989899	0.697422697368421	0.698375986842105	0.698473684210526	0.697812091503268	0.69719802631579	0.697331475409836	0.698229906542056	0.699984761904762	0.695114545454545	0.693722865853659	0.695314071856288	0.69506918429003	0.697836994219653	0.698263204747774	0.698669911504425	0.69728362369338	0.697204262295082	0.694834765625	0.695430333333333	0.69554	0.695428333333333	0.695494684385382	0.696824722222222	0.697334166666667	0.701465340909091	0.698556424581006	0.699895767195767	0.736487025948104	0.69825582010582	0.6980834625323	0.699573866666667	0.700180926430518	0.701703485254692	0.701465963060686	0.701290883190883	0.698987052341598	0.698679889807162	0.695967326732673	0.695970627062706
L. jelokensis 201702451	0.697052139037433	0.696239071038251	0.696984574468085	0.695116981132075	0.695268914956012	0.695253216374269	0.695103293413174	0.694441141141141	0.694953636363636	0.694699079754601	0.694481899109792	0.694930395136778	0.695974018126888	0.695624924012158	0.694187164179104	0.694249851632048	0.693610541310541	0.694403977272727	0.693999142857143	0.693921776504298	0.694228653295129	0.693189173789174	0.695680213903743	0.694013243243243	0.694018378378378	0.695227722772277	0.694993072289157	0.689885430463576	0.692877643504532	0.69293413897281	0.693042598187311	0.692945481927711	0.696022133333333	0.69651847826087	0.697724338624339	0.698900564971752	0.698135185185185	0.728945328031809	0.696020822622108	0.697566929133858	0.696699480519481	0.698397625329815	0.700101336898396	0.698798214285714	0.698064893617021	0.697653888888889	0.697355182072829	0.6939815625	0.694339751552795
L. jelokensis 201702419	0.699177900552486	0.699457183908046	0.697372031662269	0.696553503184714	0.698452243589744	0.698454807692308	0.697087987012987	0.697786858974359	0.698944299674267	0.69579099378882	0.69643949044586	0.69631376146789	0.697141818181818	0.696307716049383	0.696138170347003	0.696151898734177	0.697011890243902	0.696175801749271	0.696426807228916	0.696486144578313	0.696028700906344	0.695969850746269	0.696381542699725	0.695032485875706	0.695506197183098	0.696765156794425	0.695615789473684	0.692488771929825	0.695749833887043	0.696048852459016	0.696029180327869	0.696018954248366	0.697915014164306	0.696601117318436	0.697961772853186	0.697517548746518	0.697807105263158	0.733211825726141	0.697437735849057	0.698496774193548	0.698244204851752	0.6991625	0.699982573726541	0.698864021164021	0.698498921832884	0.697914929577465	0.697795726495727	0.695967218543046	0.696561056105611
L. yanagawae 201800272	0.697916120218579	0.696855043227666	0.695767654986523	0.694754166666667	0.694895468277946	0.694868975903615	0.695270754716981	0.69600607028754	0.693768847352025	0.694445307443366	0.694084493670886	0.693655900621118	0.692921495327103	0.694052024922118	0.694235873015873	0.694013607594937	0.694096048632219	0.694303550295858	0.692243072289157	0.692760240963855	0.692831804281346	0.692246407185629	0.695441436464089	0.694542120343839	0.694585714285714	0.693657986111111	0.693693846153846	0.69236334519573	0.693752173913043	0.693960067114094	0.693307046979866	0.693826086956522	0.696220749279539	0.696041359773371	0.698294134078212	0.69780056980057	0.699386141304348	0.732840042826553	0.698529608938548	0.698138524590164	0.699066850828729	0.698066153846154	0.698525198938992	0.699989945652174	0.69737349726776	0.697399147727273	0.697525936599424	0.696423255813953	0.696433554817276
L. yanagawae ATCC 700523	0.702779189189189	0.698394385026738	0.698572020725389	0.698895950155763	0.697446470588235	0.697632551319648	0.697199393939394	0.698024382716049	0.6983440625	0.697511987381704	0.697051651651652	0.697495440729483	0.696692447129909	0.697565256797583	0.696983383685801	0.696961746987952	0.697018934911243	0.697227976190476	0.695225377643504	0.693798181818182	0.694966366366366	0.695712012012012	0.697777348066298	0.697909649122807	0.698839710144928	0.69786	0.697741158536585	0.695070138888889	0.696844186046512	0.696846534653465	0.696798675496689	0.696958278145695	0.699685386819484	0.700893510324484	0.70099323943662	0.700414488636364	0.702209366391184	0.738076073619632	0.701335127478754	0.701776470588235	0.701328374655647	0.700281914893617	0.702470054945055	0.703050136986301	0.702083720930233	0.700896829971182	0.700885057471264	0.699427551020408	0.699413945578231
L. kemamanensis 201702454	0.699826086956522	0.700130640668524	0.700550410958904	0.696715555555556	0.698878549848943	0.698603303303303	0.69725245398773	0.69836199376947	0.697884012539185	0.698193125	0.702093577981651	0.701002160493827	0.701101234567901	0.702748757763975	0.702091131498471	0.701956134969325	0.697739705882353	0.69933223880597	0.698331419939577	0.697713939393939	0.699044817073171	0.697454142011834	0.700548746518106	0.699857584269663	0.699835574229692	0.698867918088737	0.697904643962848	0.696628417266187	0.697419736842105	0.697536633663366	0.697206862745098	0.697454754098361	0.697685593220339	0.698092857142857	0.699747752808989	0.699217514124294	0.700597554347826	0.731699790356394	0.699086486486486	0.699632614555256	0.699326158038147	0.700738964577657	0.701208219178082	0.701025531914894	0.700256460674157	0.699699426934097	0.697866111111111	0.697325163398693	0.697332026143791
L. levettii 201701674	0.699102380952381	0.69884602739726	0.699517989417989	0.696064401294499	0.696193294460641	0.696194752186589	0.697334153846154	0.695790634441088	0.696459621451104	0.696865346534653	0.69834701986755	0.697924509803922	0.697819417475728	0.696990291262136	0.698249671052632	0.698081188118812	0.697112727272727	0.695965773809524	0.694118862275449	0.694814925373134	0.694490149253731	0.694442899408284	0.696730481283422	0.694598554913295	0.695601719197708	0.696092617449664	0.696395583596215	0.694357142857143	0.694850859106529	0.694892517006803	0.694011604095563	0.695063481228669	0.698442329545454	0.698222792022792	0.698974462365591	0.698802732240437	0.700473107049608	0.73369501039501	0.701049732620321	0.700091644204852	0.700401832460733	0.701170889487871	0.701209448818898	0.70188987012987	0.700445983379501	0.699601928374656	0.699137288135593	0.69858275862069	0.6991264604811
L. levettii 201800274	0.699098687664042	0.6981376	0.699674151436031	0.696467096774193	0.698035549132948	0.698029479768786	0.695965406976744	0.697603647416413	0.697230981595092	0.697495161290323	0.697241509433962	0.696229320987654	0.696006769230769	0.69654099378882	0.697227987421384	0.697334384858044	0.696597904191617	0.697011343283582	0.695744135802469	0.695049535603715	0.695381345565749	0.695381538461538	0.698498314606741	0.69632238372093	0.696758092485549	0.697584722222222	0.695855031446541	0.695347709923664	0.696654109589041	0.696807142857143	0.696707457627119	0.696763389830508	0.699552161383285	0.699695942028986	0.699361559139785	0.699507417582418	0.701697637795276	0.730404338842975	0.700011811023622	0.70054907651715	0.701407238605898	0.701435309973046	0.701617105263158	0.702117847769029	0.700801960784314	0.70010056022409	0.699111516853933	0.696676333333333	0.697216943521595
L. levettii 201601299	0.700224050632911	0.699826344086022	0.700147222222222	0.696761818181818	0.699738176638177	0.699848285714286	0.697152793296089	0.696966288951842	0.696610344827586	0.69627994100295	0.696662874251497	0.696312280701754	0.696209649122807	0.69588488372093	0.696696084337349	0.696643243243243	0.696679250720461	0.697512146892655	0.695800862068966	0.695471633237822	0.695635042735043	0.695792877492877	0.69897688172043	0.696341621621622	0.696791397849462	0.697471237458194	0.69699509202454	0.693747931034483	0.696123225806452	0.696432268370607	0.695883012820513	0.696356369426751	0.699327624309392	0.699803342618385	0.699688082901554	0.698949473684211	0.700585316455696	0.733088357588358	0.701857105263158	0.700053708439898	0.699782412060301	0.701843896103896	0.702268733850129	0.7023685	0.700082460732984	0.69945	0.701408539944904	0.696030434782609	0.696520433436532
L. levettii 201800276	0.699928871391076	0.698115240641711	0.699681723237598	0.697642052980132	0.697168529411765	0.697056304985337	0.696464179104478	0.697841975308642	0.698560383386582	0.697719543973941	0.697378593272171	0.697679692307692	0.697623076923077	0.697144444444445	0.697300304878049	0.697321712538226	0.698549554896143	0.698546827794562	0.696608358208955	0.697271726190476	0.697406626506024	0.696779056047198	0.698801983002833	0.696972934472935	0.69698125	0.696523154362416	0.697386900958466	0.697962307692308	0.696343986254295	0.696474061433447	0.695677133105802	0.696493537414966	0.700372941176471	0.699954572271387	0.702128242074928	0.700749295774648	0.703400275482094	0.737297021276596	0.703206179775281	0.70354358974359	0.702549723756906	0.703241736694678	0.703869273743017	0.704402717391304	0.702668985507246	0.699832183908046	0.699842896935933	0.697953741496599	0.69824222972973
L. levettii MCA2-B-A1	0.699953929539295	0.697944892473118	0.698846194225722	0.694590734824281	0.696620597014925	0.696732440476191	0.696009174311927	0.696762079510703	0.695348297213622	0.696638888888889	0.695630211480363	0.694845266272189	0.694660176991151	0.694022740524781	0.695527409638554	0.695338507462687	0.694179239766082	0.695168328445748	0.694331437125749	0.695000597014925	0.695167567567568	0.693722965116279	0.695786863270777	0.695114814814815	0.695133522727273	0.694721428571429	0.695895873015873	0.69306833976834	0.693252	0.693402649006623	0.692450993377483	0.693375577557756	0.696572950819672	0.696551639344262	0.697692513368984	0.698441111111111	0.699389896373057	0.729392464358452	0.699251958224543	0.699116578947368	0.699459685863874	0.701086772486773	0.70102025974026	0.70120205655527	0.700266758241758	0.697313563829787	0.698250549450549	0.695052117263844	0.69561461038961
L. levettii 201702449	0.698186005089058	0.697710666666667	0.699371688311688	0.69494064516129	0.698454242424242	0.698285498489426	0.697012048192771	0.696509638554217	0.695892857142857	0.696159870550162	0.69580981595092	0.695817391304348	0.696024691358025	0.695417737003058	0.695629663608563	0.695632721712538	0.695572807017544	0.695562427745665	0.694923768115942	0.694953623188406	0.694879885057471	0.694706956521739	0.697228954423592	0.695498076923077	0.695501373626374	0.695535576923077	0.695235135135135	0.693769259259259	0.695708503401361	0.696271666666667	0.696156333333333	0.696275	0.698466853932584	0.698995142857143	0.699657104557641	0.698374520547945	0.700068766404199	0.733394422310757	0.698658181818182	0.699499212598425	0.699592783505155	0.700321866666667	0.700659895833333	0.70200518134715	0.700695879120879	0.699801114206128	0.697883425414365	0.697934576271186	0.697780405405405
L. levettii 201701675	0.699411021505376	0.69901452991453	0.697973350923483	0.69640067114094	0.69653567251462	0.696537719298246	0.6969971875	0.6968309375	0.697272347266881	0.696883006535948	0.696933333333333	0.697116938110749	0.697217263843648	0.696233650793651	0.696856230031949	0.696734185303514	0.698620625	0.697011411411411	0.695735802469136	0.695057763975155	0.695170606060606	0.694998170731707	0.69685397260274	0.695561756373938	0.695995774647887	0.697015224913495	0.697184967320261	0.697501612903226	0.69673	0.696976288659794	0.697098965517241	0.696988356164384	0.696663287671233	0.696725474254743	0.696984635416667	0.697568548387097	0.698998441558442	0.731963360323887	0.698461139896373	0.697744871794872	0.698491538461538	0.700635883905013	0.700603636363636	0.699598232323232	0.698206811989101	0.698078787878788	0.697867777777778	0.694631290322581	0.694634516129032
L. levettii 201601119	0.6995136	0.699552209944751	0.699563541666667	0.699216225165563	0.698877313432836	0.698779761904762	0.69866512345679	0.700039873417721	0.69986974522293	0.698836633663366	0.69874126984127	0.699031391585761	0.698680707395498	0.698446105919003	0.698572239747634	0.698721587301587	0.698798798798799	0.69956253776435	0.699060122699387	0.697617592592592	0.698859451219512	0.698869207317073	0.69981652892562	0.697083760683761	0.697945480225989	0.699394576271186	0.69941661237785	0.697532442748092	0.698208561643836	0.698294863013699	0.698062585034014	0.698252901023891	0.698948876404494	0.700295762711864	0.70048087431694	0.699713550135501	0.701164921465969	0.729961983471075	0.700766408268734	0.699741071428571	0.700859007832898	0.703528374655647	0.70318679245283	0.70262641025641	0.701555277777778	0.701776536312849	0.700908426966292	0.697629470198676	0.698734539473684
L. levettii 201800275	0.699117829457364	0.699040273972603	0.700148787061995	0.696919141914191	0.69871449704142	0.698715680473373	0.69778905775076	0.698386850152905	0.696810122699387	0.698090849673203	0.697274050632911	0.696571786833856	0.696525	0.69803141025641	0.69720251572327	0.697016614420063	0.696462463343109	0.697723753665689	0.696635087719298	0.696700292397661	0.695582947976878	0.695579310344827	0.69820781671159	0.696427374301676	0.697010863509749	0.698658561643836	0.697734579439252	0.695300757575758	0.69763	0.698053448275862	0.697545547945206	0.697769863013699	0.699087106017192	0.699270985915493	0.700200274725275	0.699059944751381	0.699984223918575	0.734134773662551	0.700439627659575	0.7007525606469	0.700178272251309	0.701534146341463	0.700238618925831	0.701183846153846	0.700758516483517	0.699730494505495	0.698340883977901	0.69795016286645	0.69795342019544
L. levettii 201601122	0.699970694087404	0.699714705882353	0.70086171875	0.700219736842105	0.699723529411765	0.699722647058824	0.697745209580838	0.697523809523809	0.699095327102804	0.69743850931677	0.698363580246914	0.697525538461538	0.69672752293578	0.697256024096386	0.698264596273292	0.698258204334365	0.698681065088757	0.698871171171171	0.696896142433235	0.696949258160237	0.696713274336283	0.696966470588235	0.698346542553191	0.696622580645161	0.697099732620321	0.700193288590604	0.6997625	0.698716356877323	0.699301374570447	0.699446258503401	0.698745547945206	0.699450340136055	0.698978021978022	0.698657103825137	0.699710638297872	0.699304473684211	0.701860835509138	0.731800610997963	0.701554712041885	0.701467454068242	0.700824031007752	0.701522047244095	0.702358656330749	0.701099	0.701499726775956	0.700944568245125	0.699750819672131	0.6964028125	0.696904984423676
L. levettii 201701673	0.697882323232323	0.696967532467533	0.69799058524173	0.695775796178344	0.696020991253644	0.695916811594203	0.695813473053892	0.69573175074184	0.695178593272171	0.696112341772152	0.695512121212121	0.695363663663664	0.695300298507463	0.695298805970149	0.69567537993921	0.695490909090909	0.695841569767442	0.695529532163743	0.694494	0.694427714285714	0.694661560693642	0.694597982708934	0.696568533333333	0.695274184782609	0.695243360433604	0.695956493506494	0.695586486486487	0.693278832116788	0.694301650165016	0.694417763157895	0.694469407894737	0.694470394736842	0.697762049861496	0.698636592178771	0.698085	0.698332884097035	0.700934300791557	0.732859960159363	0.698283120204604	0.699443684210526	0.69923358974359	0.699482597402597	0.701526631853786	0.701197222222222	0.698945576407507	0.698346933333333	0.699323611111111	0.695111363636364	0.695643042071197
L. levettii 201601121	0.702168503937008	0.700309736842105	0.702254232804233	0.698222044728435	0.70114205882353	0.700923906705539	0.69944078549849	0.699142296072508	0.699249845201238	0.699981699346405	0.700335897435898	0.699060559006211	0.69880031152648	0.698634169278997	0.700067202572347	0.700238906752412	0.699208682634731	0.699250598802395	0.699063444108761	0.699089425981873	0.699245426829268	0.698576666666667	0.699608625336927	0.699078309859155	0.699247175141243	0.699272757475083	0.699696615384615	0.696535294117647	0.696726366559485	0.696908945686901	0.69698949044586	0.696899044585987	0.700347368421053	0.700768975069252	0.700994101876676	0.700530601092896	0.702457402597403	0.733721386138614	0.700820204603581	0.702417678100264	0.700685933503836	0.702207124010554	0.703002857142857	0.70346905370844	0.702506539509537	0.701517426273458	0.700013783783784	0.699163398692811	0.700168181818182
L. ellinghauseni E18	0.696290428211587	0.696629333333333	0.697582989690722	0.695569032258065	0.695403823529412	0.695401173020528	0.695602769230769	0.696056615384615	0.694952710843374	0.694784542586751	0.696198697068404	0.695274760383387	0.695017777777778	0.695741640378549	0.696233441558442	0.695915533980583	0.694323342939481	0.694967346938776	0.694403225806452	0.694378299120235	0.694953432835821	0.694410416666667	0.695148021108179	0.695754802259887	0.696180617977528	0.695664900662252	0.695494832826748	0.691372363636364	0.693812337662338	0.693985342019544	0.693889935064935	0.693887378640777	0.698476177285318	0.698208152173913	0.699282972972973	0.6981744	0.699936458333333	0.733286815415822	0.699330789473684	0.699325129533679	0.700001866666667	0.699863684210526	0.699302798982188	0.701017424242424	0.699264150943396	0.699589779005525	0.700826285714286	0.697851	0.69836146179402
L. brenneri 201800277	0.703570833333333	0.702519414893617	0.701704282115869	0.698844510385757	0.70036904109589	0.700361917808219	0.700497988505747	0.699621751412429	0.700062608695652	0.700879939209726	0.699750737463127	0.700539701492537	0.700039520958084	0.699658017492711	0.699731065088757	0.69956715542522	0.700312121212121	0.700448033707865	0.698103260869565	0.697488010899183	0.698772222222222	0.697641256830601	0.699833676092545	0.699613513513514	0.699859946236559	0.699123456790123	0.700362463343108	0.696119934640523	0.697932608695652	0.697828792569659	0.697952012383901	0.697828792569659	0.700941052631579	0.701252242744063	0.70222803030303	0.701557692307692	0.703115538847118	0.718457926829268	0.702789698492462	0.7030585	0.702009068627451	0.703472208436725	0.701753176470588	0.70303184079602	0.701021287128713	0.700878880407125	0.700752	0.698584242424242	0.699490361445783
L. brenneri JW2-C-A2	0.699984168865435	0.700293224932249	0.701265963060686	0.69712246835443	0.69841749271137	0.698151884057971	0.698541433021807	0.697849107142857	0.697503293413174	0.697430461538462	0.698738837920489	0.698345757575757	0.698342727272727	0.698608588957055	0.698696319018405	0.698685365853658	0.697766376811594	0.697960683760684	0.698520771513353	0.698477448071217	0.698237910447761	0.697721726190476	0.699478494623656	0.696725	0.697074796747967	0.697794019933555	0.697197305389222	0.696599259259259	0.697707947019867	0.697586513157895	0.697689473684211	0.697586513157895	0.69939186351706	0.700094666666667	0.701644675324675	0.701971780821918	0.702048711340206	0.720070791075051	0.702529048843188	0.703366062176166	0.70146582278481	0.703675452196382	0.70150612745098	0.703273484848485	0.70130497382199	0.700514882506527	0.699819023136247	0.699297039473684	0.699796721311475
L. perdikensis 201702692	0.702424864864865	0.7008391184573	0.70052293814433	0.696333540372671	0.698867543859649	0.698879532163743	0.69686409495549	0.697963582089552	0.69791755952381	0.697970807453416	0.697758702064897	0.697308259587021	0.697361061946903	0.697921364985163	0.69743115727003	0.697516814159292	0.698688150289017	0.698862606232295	0.697772965116279	0.697092711370262	0.698106470588235	0.696762571428572	0.700303116883117	0.697672928176796	0.698217808219178	0.69747873015873	0.698265797101449	0.69542332155477	0.695481818181818	0.695526213592233	0.695529773462783	0.695529773462783	0.701520775623269	0.702492134831461	0.704696022727273	0.702402688172043	0.703779624664879	0.720918295218295	0.704438082901555	0.704737305699482	0.706514835164835	0.704690053763441	0.703656806282723	0.705878608247423	0.703673841961853	0.701168563685637	0.701842699724518	0.699741693811075	0.699558766233766
L. terpstrae ATCC 700639	0.705437239583333	0.704113513513514	0.704964473684211	0.70107078313253	0.702815204678363	0.702775801749271	0.701084615384615	0.700422287390029	0.699931778425656	0.701206363636364	0.699871794871795	0.699712643678161	0.699593982808023	0.699545299145299	0.699830285714286	0.699824501424501	0.698789572192513	0.700112466124661	0.7009888252149	0.700524928366762	0.699450964187328	0.700174084507042	0.700574630541872	0.699289378238342	0.69968165374677	0.699428658536585	0.699489664804469	0.697368367346939	0.699802795031056	0.699772	0.699884615384615	0.699824923076923	0.702617158176944	0.702975466666667	0.702118656716418	0.703371767810026	0.70349102244389	0.722995938104449	0.704392345679012	0.704815632754342	0.704614898989899	0.704917794486216	0.705287376237624	0.704921782178218	0.704597435897436	0.703937179487179	0.702790306122449	0.699921913580247	0.701175229357798
L. vanthielii ATCC 700522	0.702960858585859	0.701200751879699	0.701937346437346	0.700531065088757	0.700173655913979	0.699717142857143	0.69863378746594	0.699856948228883	0.699156216216216	0.699952808988764	0.700122641509434	0.700909141274238	0.70091912568306	0.700884657534247	0.700111081081081	0.700001351351351	0.700583937823834	0.700702325581395	0.700078191489362	0.700315466666667	0.700084840425532	0.700366846361186	0.700637922705314	0.699268607594937	0.6993	0.699980882352941	0.699047948717949	0.699181907894737	0.699830498533724	0.700111046511628	0.699935072463768	0.699882028985507	0.702550381679389	0.702865569620253	0.70312729528536	0.703249122807018	0.70371884057971	0.725444871794872	0.703097841726619	0.703630288461538	0.702943099273608	0.704426491646778	0.703976354679803	0.705056796116505	0.703707692307692	0.703046153846154	0.702895077720207	0.698538596491228	0.700229479768786
L. vanthielii 201601955	0.697855380577428	0.697842119565217	0.69827311827957	0.697054220779221	0.696524776119403	0.696545373134328	0.696881132075472	0.696834545454545	0.695739877300613	0.697342414860681	0.69636006006006	0.694726392961877	0.694857894736842	0.694727826086956	0.696323192771084	0.696313855421687	0.695290313390314	0.694489589041096	0.694380285714286	0.694386571428572	0.695545058139535	0.694775216138328	0.695817015706806	0.696098138297872	0.696610582010582	0.697203536977492	0.696969387755102	0.693830662020906	0.6944340625	0.694300619195046	0.694409627329193	0.694328260869565	0.700578236914601	0.69897131147541	0.700967204301075	0.699706811989101	0.701305319148936	0.718683298969072	0.699888020833333	0.701094986807388	0.699352010723861	0.701262663185379	0.699878085642317	0.700217955112219	0.699974270557029	0.699141623036649	0.697375067024129	0.696482334384858	0.696966037735849
L. wolbachii CDC	0.70221192893401	0.702131413612565	0.700663275434243	0.697712280701754	0.700174157303371	0.70035395480226	0.699887390029326	0.69871568627451	0.697181491712707	0.699020588235294	0.699096901408451	0.698910364145658	0.698022471910112	0.699566016713092	0.699048876404494	0.698819047619048	0.699941778975741	0.699020375335121	0.69895208913649	0.699081232492997	0.697525409836066	0.697978021978022	0.7001105	0.699341494845361	0.699254381443299	0.698920552147239	0.698679778393352	0.696788157894737	0.698125382262997	0.698405135951662	0.698500903614458	0.698374096385542	0.700834615384615	0.700072307692308	0.699622167487685	0.700283290488432	0.699983333333333	0.720165444015444	0.701004126213592	0.700632203389831	0.700134068627451	0.702213658536585	0.700645774647887	0.701397619047619	0.700438957816377	0.700180548628429	0.700573214285714	0.697121387283237	0.697523919308357
L. congkakensis 201702422	0.700371465968586	0.699673209549072	0.699520052770448	0.694946913580247	0.697342815249267	0.697335483870968	0.696836060606061	0.698048159509203	0.69739537037037	0.696971913580247	0.695773607038123	0.694938709677419	0.695871304347826	0.694957101449275	0.695790615835777	0.695802339181287	0.696817280453258	0.696360989010989	0.697165406976744	0.697160869565218	0.696222349570201	0.696580229226361	0.697793403693931	0.698105191256831	0.698292682926829	0.696553481012658	0.697305882352941	0.693466666666667	0.693033956386293	0.692984782608696	0.692979192546584	0.692932098765432	0.698451344086021	0.697723036649215	0.701164075067024	0.700464907651715	0.701784455958549	0.716755357142857	0.699716995073892	0.699432019704434	0.700711959287532	0.701148110831234	0.701756202531646	0.701327093596059	0.700440414507772	0.699087239583333	0.699197662337662	0.696331464174455	0.69680900621118
L. congkakensis 201702421	0.699976590330789	0.70086976127321	0.699831168831169	0.694269760479042	0.697537606837607	0.697693428571429	0.696478488372093	0.69649683908046	0.696312643678161	0.696030149253731	0.696743804034582	0.695038746438746	0.694967897727273	0.695351714285714	0.696639367816092	0.696751724137931	0.697350980392157	0.697110354223433	0.696668465909091	0.69666657223796	0.696100847457627	0.696402801120448	0.697984183673469	0.697803457446808	0.697824074074074	0.69701855345912	0.697725872093023	0.693833448275862	0.693589602446483	0.69366	0.693562727272727	0.69373696969697	0.697993766233766	0.698111082474227	0.701838381201045	0.700779069767442	0.701718639798489	0.716888145315488	0.699515602836879	0.700067780429594	0.701304785894207	0.700898774509804	0.701967821782178	0.701515625	0.700124189526184	0.699430749354005	0.69903425	0.696184776119403	0.696642857142857
L. congkakensis 201702425	0.700495115681234	0.700348275862069	0.700244973544974	0.69518	0.697918155619597	0.698076878612717	0.696870414201183	0.697061356932153	0.696198520710059	0.697209696969697	0.696940652818991	0.694862643678161	0.694854310344828	0.69609203539823	0.696824852071006	0.696932840236686	0.697664957264957	0.697836842105263	0.697121325648415	0.697120402298851	0.696378448275862	0.697126436781609	0.698406976744186	0.698244293478261	0.698324864864865	0.697267741935484	0.697917313432836	0.693779930795848	0.693786728395062	0.69381620795107	0.693912232415902	0.69372743902439	0.69764793814433	0.697973007712082	0.701015167095116	0.700879586563308	0.701721683673469	0.717298839458414	0.700445083932854	0.700504086538462	0.701846464646465	0.701238329238329	0.701901246882793	0.70181	0.69999225	0.699182864450128	0.699241370558376	0.696259327217125	0.696728353658537
L. noumeaensis 201800287	0.70115	0.701134054054054	0.700032569974555	0.696387804878049	0.698830903790087	0.698826239067055	0.696269705882353	0.696461046511628	0.69722619047619	0.697899408284024	0.697361377245509	0.698725617283951	0.698942461538462	0.697867664670659	0.697453915662651	0.697301204819277	0.698428779069767	0.698090084985836	0.696859593023256	0.696885755813953	0.696421613832853	0.696414285714286	0.697646858638744	0.698080533333333	0.698110106382979	0.696880511182109	0.696845029239766	0.696791034482759	0.69775974025974	0.698135064935065	0.698119805194805	0.698141747572816	0.701337837837838	0.699436956521739	0.700494750656168	0.700741223404255	0.700391044776119	0.717512103174603	0.69904328358209	0.699670175438597	0.700756281407035	0.70162385786802	0.701954114713217	0.701763523573201	0.701690104166667	0.699162760416667	0.69904375	0.697424624624625	0.697427927927928
L. kanakyensis 201800294	0.701865194805195	0.70039126984127	0.70081825	0.696532335329341	0.697497759103642	0.697317318435754	0.698106340057637	0.697725	0.697890084985836	0.698527777777778	0.697581512605042	0.697533994334278	0.697520396600567	0.698209195402299	0.697532676056338	0.697572191011236	0.696749071618037	0.696781627296588	0.697429972752044	0.697419346049046	0.697853021978022	0.697268478260869	0.699251100244499	0.697826098191214	0.697813367609255	0.695696460176991	0.696610109289617	0.6945926910299	0.696994769230769	0.697019384615384	0.697087037037037	0.697015384615385	0.698863867684478	0.699662595419847	0.70081256281407	0.701128244274809	0.700978048780488	0.718910453648915	0.700959950859951	0.700937712895377	0.70135	0.702472182254197	0.701041428571428	0.701182100238663	0.701367424242424	0.699435411471322	0.699697422680412	0.698086769230769	0.69855
L. kanakyensis 201800292	0.70199947643979	0.702009217877095	0.700983333333333	0.697457831325301	0.698320563380282	0.698143820224719	0.698378510028653	0.698245868945869	0.698148520710059	0.699375375375375	0.697951453488372	0.697954202898551	0.697289244186047	0.698479420289855	0.697925947521866	0.697987031700288	0.697151482479784	0.697761497326203	0.697950140056022	0.698520448179272	0.699052892561983	0.698387078651685	0.699760050251256	0.697930026809651	0.698378133333333	0.697484226190476	0.698459773371105	0.695732996632996	0.69719082278481	0.697061755485893	0.696608201892745	0.697073354231975	0.699281413612565	0.700646981627297	0.701025944584383	0.70086641025641	0.701091176470588	0.717723274161736	0.700975061124694	0.7015255	0.700672616136919	0.702988235294118	0.702369607843137	0.702188148148148	0.700944810126582	0.700059898477157	0.70014801061008	0.697333933933934	0.697334834834835
L. kanakyensis 201800293	0.701272820512821	0.701694277929155	0.701067179487179	0.698764923076923	0.698684149855908	0.698491091954023	0.699041228070175	0.699018786127168	0.698689117647059	0.698898240469208	0.698179178885631	0.69815701754386	0.698249562682216	0.698267246376812	0.698067352941176	0.69795261627907	0.696398670212766	0.697157407407407	0.696593036211699	0.696577158774373	0.698682352941177	0.696993593314763	0.69954775	0.69858654353562	0.698641315789474	0.698088821752266	0.698574576271186	0.695567586206897	0.6966903125	0.696763271604938	0.6968173374613	0.696767901234568	0.698984196891192	0.70026947368421	0.700820663265306	0.701628385416667	0.70103698296837	0.71932890625	0.70146512195122	0.702203241895262	0.701332673267327	0.703207160493827	0.702832273838631	0.702548410757946	0.702077664974619	0.700530534351145	0.700982666666667	0.697482228915663	0.697943543543543
L. mtsangambouensis 201601298	0.698919904076739	0.699925255102041	0.698837019230769	0.696851274787535	0.698240616246499	0.698242857142857	0.69753125	0.697496952908587	0.697125474254743	0.698275213675214	0.697799724517906	0.696224331550802	0.696224064171123	0.696745054945055	0.697545604395605	0.697596712328767	0.696574873096447	0.697045685279188	0.696116279069767	0.696177519379845	0.696105729166667	0.696270663265306	0.699022352941176	0.698110659898477	0.698542278481013	0.69772303030303	0.697588767123288	0.692388461538462	0.695525663716814	0.695526035502959	0.695500588235294	0.695406470588235	0.700624281984334	0.701023969072165	0.701107843137255	0.70039504950495	0.701764608076009	0.719468129770992	0.70150973871734	0.702793734939759	0.701931084337349	0.702906326034063	0.702405673758865	0.703144047619048	0.70242	0.700144691358025	0.700437922077922	0.69703982300885	0.69751
L. bourretii 201800267	0.698774680306905	0.699525469168901	0.697881885856079	0.695348787878788	0.697402873563218	0.697405747126437	0.696435693215339	0.696586904761905	0.69577134502924	0.695808955223881	0.696451274787535	0.696040229885057	0.696324645892351	0.695869943820225	0.69638717948718	0.696414164305949	0.696804802259887	0.69633137254902	0.696785465116279	0.696980174927114	0.696063532763533	0.69608328611898	0.69786625	0.697171653543307	0.697235078534032	0.696671884984026	0.696557264957265	0.695440590405904	0.695633876221498	0.695596451612903	0.695365384615385	0.695524758842444	0.697985933503836	0.698927435897436	0.699098507462687	0.699310512820513	0.700978292682927	0.719151008064516	0.700738287153652	0.701391959798995	0.699721197007481	0.701783126550869	0.7018	0.701569784172662	0.700185751295337	0.699635751295337	0.699365796344647	0.694673156342183	0.695109705882353
L. bourretii 201800281	0.700660769230769	0.701002631578947	0.700297461928934	0.697754761904762	0.701163716814159	0.701171386430678	0.697899712643678	0.699707164179104	0.698895601173021	0.698043195266272	0.698787572254335	0.69738687150838	0.698023626373626	0.697284593837535	0.698751594202899	0.698571757925072	0.698883008356546	0.697395733333333	0.698017094017094	0.69730056980057	0.698099433427762	0.697828571428572	0.699345566502463	0.697798969072165	0.6986726342711	0.698161445783133	0.697994459833795	0.693901724137931	0.696008150470219	0.695871159874608	0.6959903125	0.6958928125	0.700288520408163	0.700965816326531	0.701499244332494	0.700463861386139	0.701510311750599	0.717048532289628	0.701215311004785	0.701623684210526	0.702122113022113	0.704082222222222	0.703951111111111	0.701952256532067	0.701782089552239	0.700244607843137	0.698558457711443	0.697229230769231	0.697695398773006
L. bourretii 201800280	0.700615443037975	0.701159895833333	0.701261809045226	0.69891223880597	0.700959593023256	0.700961918604651	0.698524576271186	0.700230149253731	0.699967146974063	0.698211884057971	0.698052661064426	0.697759052924791	0.698473076923077	0.69738864265928	0.697928491620112	0.697814845938375	0.699725135135135	0.698623076923077	0.697496978021978	0.696156077348066	0.696884196185286	0.697484254143646	0.699797584541063	0.700348825065274	0.700817922077922	0.699533027522936	0.699306128133705	0.696047959183674	0.69772554517134	0.697622118380062	0.697611455108359	0.697638198757764	0.701698461538461	0.70086269035533	0.703090862944162	0.703283333333333	0.703590663390663	0.718265593561368	0.70299603960396	0.70335085995086	0.70337	0.705553117206983	0.704623690773067	0.703046973365618	0.702210643564356	0.703153865979382	0.701277948717949	0.698060542168675	0.698514714714715
L. bourretii 201800266	0.701761273209549	0.702050564971751	0.701365945945946	0.699421165644172	0.699647368421053	0.699623099415205	0.70021375	0.69982447761194	0.698768862275449	0.69909125	0.697830985915493	0.697463112391931	0.698747443181818	0.697834188034188	0.697862535211268	0.697718873239437	0.700017391304348	0.698854317548746	0.698276	0.698146991404011	0.697506232294618	0.697776704545454	0.700105793450882	0.698953141361257	0.699351302083333	0.697393432835821	0.696736885245902	0.694428716216216	0.69844584717608	0.698602640264027	0.69846798679868	0.698578947368421	0.700126873385013	0.701523936170213	0.702287277353689	0.701901566579635	0.704290745501285	0.71992915851272	0.701796323529412	0.701993398533007	0.703169444444445	0.704655639097744	0.703544974874372	0.704009644670051	0.701690886075949	0.702148177083333	0.700032283464567	0.698257575757576	0.698737462235649
L. meyeri 201601301	0.700731887755102	0.700253805774278	0.700389790575916	0.698703076923077	0.699038278931751	0.699027002967359	0.698201492537313	0.697497005988024	0.699612874251497	0.697881325301205	0.698199390243902	0.697279117647059	0.697195614035088	0.697709495548961	0.698252293577982	0.698188719512195	0.699494857142857	0.698128531855956	0.697332409972299	0.696808913649025	0.697743181818182	0.698216713091922	0.699729873417722	0.698625067385445	0.698533153638814	0.697846105919003	0.698627808988764	0.695512456747405	0.696988636363636	0.698294321766562	0.698079179810726	0.698195283018868	0.70163087431694	0.702041436464088	0.702574393530997	0.703685515320334	0.703469072164948	0.725473427991887	0.703989572192513	0.703254947916667	0.7023375	0.703542506811989	0.703510230179028	0.703577435897436	0.702793495934959	0.701332075471698	0.702114285714286	0.698360815047022	0.6988065625
L. meyeri 201800270	0.699885904255319	0.697895405405405	0.699273490813648	0.697511746031746	0.69785871559633	0.697692705167173	0.697319135802469	0.696683928571429	0.698226047904192	0.695618827160494	0.6970215625	0.697007975460123	0.696492307692308	0.696715030674847	0.697023125	0.696683850931677	0.69876	0.69677191011236	0.695482941176471	0.696096774193548	0.695952923976608	0.696270520231214	0.698151025641026	0.696864784946236	0.696970509383378	0.696494321766562	0.696926686217009	0.696048148148148	0.697483103448276	0.697630344827586	0.696571821305842	0.697362116040956	0.698252987012987	0.698450918635171	0.699202835051546	0.699418537859008	0.699713613861386	0.719008565737052	0.700357788944724	0.699983910891089	0.69996825	0.700657682619647	0.700913216957606	0.702065914786967	0.699857474226804	0.699104675324675	0.698226121372032	0.696938095238095	0.697439873417722
L. meyeri Went 5	0.700832891246684	0.701141712707182	0.701204851752022	0.6979265625	0.700020426829268	0.699979939209726	0.69868691588785	0.698280981595092	0.698250461538461	0.696650154798762	0.697499099099099	0.696140922190202	0.694711781609196	0.69705701754386	0.697475375375375	0.697332835820896	0.697658707865169	0.696659838274932	0.696902253521127	0.697238243626062	0.697585959885387	0.696931652661064	0.698681234567901	0.69905752688172	0.699229569892473	0.696928662420382	0.696562824207493	0.695607746478873	0.697057894736842	0.697121710526316	0.696837254901961	0.69692	0.700529210526316	0.6997	0.69945325	0.700444210526316	0.70147025	0.723040269749518	0.700215594059406	0.700761138613861	0.701548362720403	0.701170528967254	0.702860784313726	0.703031553398058	0.69961144278607	0.699588059701493	0.699490206185567	0.696905671641791	0.696906567164179
L. meyeri 201701676	0.701283554376658	0.699786684782609	0.699786269430052	0.698495297805643	0.700436307692308	0.700438461538461	0.698580864197531	0.698967272727273	0.69945046728972	0.698851125401929	0.6982	0.698307228915663	0.698370658682635	0.698027859237537	0.698156891495601	0.698071260997068	0.69914011627907	0.697142307692308	0.697741228070175	0.697902052785924	0.697174052478134	0.697457636887608	0.698083165829146	0.698520867208672	0.698421138211382	0.698258520900321	0.698134604105572	0.696746428571429	0.696641176470588	0.696714193548387	0.69651961414791	0.696710967741936	0.702624719101124	0.701704166666667	0.700835433070866	0.702218617021277	0.701782663316583	0.718486965376782	0.702146786632391	0.702187531806616	0.702098714652956	0.702156735751295	0.704482506527415	0.703476767676768	0.702083947368421	0.700089947089947	0.701016402116402	0.699137012987013	0.699136363636364
L. meyeri 201601300	0.703295324675325	0.70152015503876	0.702055526992288	0.699385632183908	0.700332294617564	0.700312181303116	0.699662	0.698539255014327	0.700715273775216	0.69863216374269	0.697533893557423	0.69755698005698	0.697367323943662	0.697266850828729	0.697187921348315	0.697352941176471	0.699408033240997	0.697892838196287	0.69916914600551	0.699453994490358	0.698524225352113	0.699050415512465	0.699348743718593	0.698726578947368	0.699072965879265	0.698705015673981	0.699767134831461	0.697431929824561	0.697636196319018	0.698896407185629	0.698805688622754	0.698821492537313	0.702524266666667	0.702212466843501	0.702699749373434	0.702986787564767	0.703956171284635	0.723439534883721	0.702884158415842	0.702721760391198	0.70330297029703	0.704109620253165	0.703811922141119	0.704803768844221	0.702206766917293	0.702771907216495	0.70070737913486	0.699094545454545	0.699643504531722
L. meyeri 201702475	0.70069717948718	0.699797905759162	0.699824365482233	0.697314678899083	0.698737391304348	0.6986734870317	0.696553687315634	0.697237317784256	0.696717595307918	0.696101208459215	0.697839067055394	0.69706	0.697042485549133	0.698112790697675	0.697623837209302	0.697735362318841	0.697198347107438	0.696862872628726	0.696405464480874	0.696406010928962	0.696495901639344	0.695390374331551	0.698498275862069	0.699597625329815	0.69960580474934	0.698552960526316	0.698949271137026	0.693959459459459	0.696240062111801	0.696469254658385	0.696298452012384	0.696412037037037	0.699670976253298	0.698985145888594	0.699168905472637	0.699644300518135	0.700333170731707	0.717802348336595	0.699579285714286	0.699705755395683	0.69947896039604	0.699572792362768	0.701913613861386	0.702208148148148	0.699874747474747	0.698464019851117	0.699107552083333	0.696558682634731	0.696558682634731
L. harrisiae FH2-B-A1	0.70183	0.701939669421488	0.700906683804627	0.697947904191617	0.700219325153374	0.700225153374233	0.699025993883792	0.699577575757576	0.699064564564565	0.700743630573249	0.700179310344828	0.699964307692308	0.699940615384615	0.699723006134969	0.700148589341693	0.7002665625	0.700225970149254	0.699317478510029	0.697927034883721	0.698773255813954	0.698157225433526	0.698167919075145	0.699603084832905	0.699368648648649	0.699817520215633	0.6975134375	0.697940974212034	0.694666545454545	0.6965696485623	0.696444089456869	0.695785303514377	0.696425159235669	0.701987878787879	0.701427717391304	0.70296	0.70111299734748	0.702702784810126	0.716798588709677	0.701914004914005	0.701614250614251	0.703271282051282	0.702670942408377	0.703563520408163	0.704840648379052	0.700976666666667	0.700356883116883	0.700467885117493	0.696516822429906	0.696663888888889
L. bandrabouensis 201601111	0.700086700767263	0.70020352303523	0.699747448979592	0.696344171779141	0.697968194842407	0.697957593123209	0.697241520467836	0.697578097982709	0.696650432276657	0.697050595238095	0.697014583333333	0.697421148036254	0.697466366366366	0.696170294117647	0.696997619047619	0.696926843657817	0.698148857142857	0.697790304709141	0.698132047477745	0.697943786982248	0.698012537313433	0.697682890855457	0.698015641025641	0.69817908847185	0.698240909090909	0.697204388714734	0.698814942528736	0.694912408759124	0.696946557377049	0.696749350649351	0.696810749185668	0.696762337662338	0.701025706214689	0.700809243697479	0.70118449197861	0.701688315217391	0.701315384615385	0.720399386503068	0.700863917525773	0.700783631713555	0.701087113402062	0.702409448818898	0.701242091836735	0.702390051020408	0.700421038961039	0.699701075268817	0.700139410187668	0.69763606557377	0.698601302931596
L. bandrabouensis 201601109	0.701757731958763	0.701799456521739	0.700867857142857	0.697603395061728	0.699272674418605	0.699081739130435	0.699774622356496	0.698738775510204	0.698163400576369	0.699593617021277	0.69804674556213	0.699420909090909	0.699348484848485	0.698490990990991	0.698012759643917	0.697983185840708	0.700243313953488	0.700389173789174	0.698728362573099	0.69871432748538	0.698022608695652	0.697928653295129	0.699872236503856	0.699978961748634	0.700095108695652	0.698711214953271	0.699344886363636	0.694195438596491	0.697695483870968	0.697692580645161	0.697676375404531	0.697705483870968	0.702827556818182	0.702402521008403	0.701491534391534	0.703970914127424	0.702292689295039	0.722201026694045	0.70195621761658	0.702051918158568	0.70289549071618	0.702178125	0.703432987012987	0.703239378238342	0.702860483870968	0.701514127423823	0.700198157894737	0.700028378378378	0.700822742474916
L. montravelensis 201800279	0.700178516624041	0.701544594594595	0.700682857142857	0.695871118012422	0.6963	0.696296820809249	0.696225438596491	0.695606705539359	0.695659025787966	0.69539349112426	0.697036085626911	0.69628247734139	0.696436253776435	0.696046525679758	0.697108231707317	0.696846363636364	0.696566091954023	0.696855774647887	0.694173983739837	0.694279619565217	0.694323314606742	0.693786141304348	0.697796623376623	0.696333597883598	0.696353298153034	0.69374613003096	0.696113559322034	0.694009756097561	0.69344099378882	0.694158950617284	0.693942331288344	0.694090797546012	0.700079281767956	0.699483333333333	0.70137908847185	0.699037096774194	0.701082597402597	0.721658943089431	0.701054855643045	0.700467435897436	0.700287239583333	0.702997326203209	0.701843157894737	0.70248324742268	0.700409408602151	0.699623243243243	0.697575675675676	0.696647213114754	0.696650491803279
L. montravelensis 201800278	0.699653092783505	0.7011584	0.700370103092784	0.695785585585586	0.696320689655172	0.696300574712644	0.696667816091954	0.696405247813411	0.696231412103746	0.695868713450292	0.696873214285714	0.696200600600601	0.695622522522523	0.696386144578313	0.69695	0.696705917159763	0.696022126436782	0.696008022922636	0.694950138504155	0.694430362116992	0.694729344729345	0.693995890410959	0.697987823834197	0.696298128342246	0.696689333333333	0.6945721875	0.696272625698324	0.695352857142857	0.693619512195122	0.694511480362538	0.694397904191617	0.694442642642643	0.700196610169491	0.69973781512605	0.702014246575343	0.70048722826087	0.702140425531915	0.720867083333333	0.701887096774194	0.701699212598425	0.701247354497355	0.703106451612903	0.701988481675393	0.703322666666667	0.701183879781421	0.701148199445983	0.698242432432432	0.697720064724919	0.697704854368932
L. idonii 201300427	0.704602102803738	0.705334198113208	0.703640045248869	0.704522090261283	0.705183259911894	0.705166960352423	0.704201310043668	0.703373831775701	0.704318266978923	0.70603761682243	0.707126681127983	0.706471397849462	0.706664957264957	0.705714870689655	0.706979392624729	0.706896336206897	0.706009243697479	0.705368865979382	0.706624261603376	0.70610063559322	0.706180538302277	0.706516770186335	0.706287809917355	0.705275319148936	0.705465957446809	0.706975837320574	0.706843792325056	0.703961151079137	0.70213	0.702267191011236	0.702207174887893	0.702215919282511	0.707715732758621	0.706626980728051	0.705932622601279	0.711080972515856	0.706814223194748	0.709709037328094	0.707361945031712	0.707865690376569	0.706698945147679	0.705480168776371	0.706403463203463	0.705415869565217	0.707094255319149	0.706668152866242	0.707682241014799	0.705160969976905	0.705155889145497
L. ilyithenensis 201400974	0.701720657276995	0.702839359267735	0.702362937062937	0.701051338199513	0.702587804878049	0.702710024449878	0.701117444717445	0.702910377358491	0.702601776649746	0.703539903846154	0.702848148148148	0.702318262806236	0.702675777777778	0.702138888888889	0.702684101382488	0.702641743119266	0.701803555555556	0.702355314533623	0.703555555555556	0.703830580357143	0.703157743362832	0.703131497797357	0.702092946058091	0.701985504201681	0.70199012605042	0.70189650872818	0.702132191780822	0.699571502590674	0.699292362768496	0.699405687203791	0.699395508274232	0.699372813238771	0.702675570776256	0.701850229357798	0.703171648351648	0.703397995545657	0.702248356807512	0.703899800399202	0.702305446623094	0.702596703296703	0.701800884955752	0.702466225165563	0.70188	0.702204444444444	0.703284	0.703669487750557	0.702949534883721	0.701139097744361	0.701139097744361
L. kobayashii E30	0.702071428571429	0.703614318706697	0.701807174887892	0.703004976303318	0.701402663438257	0.701271256038647	0.702860628019324	0.702838256658596	0.702521040189125	0.703386698337292	0.70176388308977	0.701309791666667	0.702065145228216	0.702077244258873	0.701634237995825	0.701859751037344	0.702817659137577	0.702842944785276	0.702873716632443	0.702994650205761	0.703103340292276	0.703514669421488	0.7049742	0.701843621399177	0.701657818930041	0.704277941176471	0.704387145969499	0.698993611793612	0.699875402298851	0.700670294784581	0.700645022624434	0.700697732426304	0.70329600886918	0.702744713656388	0.70212621564482	0.702771578947368	0.701252765957447	0.703573269230769	0.702246121593291	0.702591932059448	0.701878144329897	0.703514254385965	0.701415254237288	0.703266004415011	0.702579331941545	0.702206315789474	0.701269811320755	0.700229245283019	0.700593647058823
L. ognonensis 201702476	0.697144507042254	0.695394812680115	0.694137874659401	0.693752941176471	0.693865846153846	0.693884615384615	0.694838924050633	0.694343653250774	0.694004180064309	0.694953642384106	0.694038762214984	0.693424921135647	0.693331034482759	0.694111897106109	0.69407737704918	0.693857980456026	0.693796	0.693994578313253	0.695700324675325	0.695673051948052	0.695384838709677	0.694727009646302	0.694824858757062	0.694527246376812	0.695010724637681	0.694018493150685	0.69352380952381	0.691465328467153	0.692664686468647	0.692802302631579	0.692899344262295	0.692793114754098	0.696240060240964	0.697346417445483	0.695988323353294	0.696355688622755	0.697691428571429	0.701012987012987	0.695500854700855	0.696030813953488	0.696705865102639	0.696397093023256	0.697385337243402	0.69802485380117	0.696315835777126	0.694927405247814	0.69624103343465	0.694117549668874	0.694600660066007
L. ryugenii YH101	0.694022	0.693656695156695	0.695129022988506	0.689209967845659	0.69314746835443	0.693143037974684	0.692886557377049	0.692626245847176	0.691494193548387	0.691857482993197	0.690965146579804	0.690874183006536	0.692302280130293	0.691915384615385	0.691153267973856	0.691154397394137	0.690486163522013	0.691310725552051	0.691424522292994	0.691400636942675	0.691042405063291	0.691201261829653	0.692417543859649	0.692108787878788	0.692718787878788	0.692491007194245	0.69123074433657	0.689883018867925	0.691517567567568	0.691541750841751	0.691627946127946	0.691514429530201	0.696332317073171	0.696358823529412	0.695725730994152	0.697256307692308	0.697463768115942	0.699718428184282	0.696193002915452	0.696276764705882	0.696083573487032	0.697557910447761	0.697069774011299	0.697535854341737	0.696593432835821	0.695755917159763	0.695919939577039	0.693673244147157	0.694225333333333
[truncated: 75 more columns]
