# Supplementary material for: Revisiting the taxonomy and evolution of pathogenicity of the genus Leptospira through the prism of genomics
Source: PLoS Negl Trop Dis. 2019 May 23;13(5):e0007270. doi: 10.1371/journal.pntd.0007270 (PMC6532842; doi:10.1371/journal.pntd.0007270)
Supplement: S4 Table — (XLSX) [file pntd.0007270.s005.xlsx]

## Sheet: Feuil1
Sub-lineage	Species	Strain	EMJH 14°C	EMJH 30°C	EMJH 37°C	8-AZA*	virulence**	length	diameter	wavelength	reference
S2	L. kobayashii	E30	pos	pos	neg	pos	ND	14,5 ± 2,6 µm	230 ± 30 nm	650 ± 30 nm	this study ***
S2	L. ilyithenensis	201400974	pos	pos	neg	pos	no	12,6 ± 1,6 µm	210 ± 20 nm	920 ± 110 nm	this study ***
S2	L. idonii	Eri-1	neg	pos	neg	pos	ND	10.6 ± 1.3 µm	0.2 µm	900 nm	Saito et al. 2013
S2	L. ognonensis	201702476	neg	pos	neg	pos	no	10,6 ± 1,5 µm	220 ± 30 nm	660 ± 60 nm	this study ***
S1	L. biflexa	Patoc 1 (Paris)	pos	pos	neg	pos	no	12,2 ± 1,9 µm	170 ± 30 nm	680 ± 90 nm	this study ***
P2	L. licerasiae	VAR 010	pos	pos	pos	neg	no	12,3 ± 1,9 µm	160 ± 20 nm	510 ± 40 nm	this study ***
P1	L. interrogans	L495	neg	pos	pos	neg	yes	9,4 ± 1,9 µm	130 ± 40 nm	490 ± 30 nm	this study ***
Growth in liquid EMJH: pos, positive; neg, negative
*Growth in EMJH liquid medium supplemented with 225 µg/ml 8-azaguanin at 30 °C.
** intraperitoneal inoculation of 10e8 bacteria in hamsters
*** length, diameter and wavelength were measured by TEM on 10 representative isolated cells to calculate mean dimensions.
ND : Non determined
